# Supplementary material for: Early-life stress and the gut microbiome: A comprehensive population-based investigation
Source: Brain Behav Immun. Author manuscript; Available in PMC 2024 Apr 3. (PMC7615798; doi:10.1016/j.bbi.2024.02.024)
Supplement: Supplementary tables [file EMS194683-supplement-Supplementary_tables.xlsx]

## Sheet: Contents
Supplementary Table Index
Supplementary Table 1. Associations of overall early-life stress with microbiome genera
Supplementary Table 2. Associations of overall early-life stress with microbiome genera - using robust linear regressions
Supplementary Table 3. Associations of life events with microbiome genera
Supplementary Table 4. Associations of contextual risk with microbiome genera
Supplementary Table 5. Associations of parental risk with microbiome genera
Supplementary Table 6. Associations of interpersonal risk with microbiome genera
Supplementary Table 7. Associations of direct victimization with microbiome genera
Supplementary Table 8. Assocations between overall early-life stress and functional microbial pathways
Supplementary Table 9. Assocations between life events and functional microbial pathways
Supplementary Table 10. Assocations between contextual risk and functional microbial pathways
Supplementary Table 11. Assocations between parental risk and functional microbial pathways
Supplementary Table 12. Assocations between interpersonal risk and functional microbial pathways
Supplementary Table 13. Assocations between direct victimization and functional microbial pathways
Supplementary Table 14. Sensitivity analyses for associations of contextual risk with alpha diversity
Supplementary Table 15. Sensitivity analyses for association of contextual risk with beta diversity
Supplementary Table 16. Sensitivity analyses for associations of contextual risk and functional microbial pathways
Supplementary Table 17. Correlations between mediators

## Sheet: ST1
Supplementary Table 1. Associations of overall early-life stress with microbiome genera
Genus	Family	Order	Class	Phylum	Beta - median	Beta - IQR, upper boundary	Beta - IQR, lower boundary	SE - median	SE - IQR, upper boundary	SE - IQR, lower boundary	p - median	p - IQR, upper boundary	p - IQR, lower boundary	q - median	q - IQR, upper boundary	q - IQR, lower boundary
CAG-352	Ruminococcaceae	Oscillospirales	Clostridia	Firmicutes	0.157006	0.148652	0.160516	0.058491	0.0583857	0.0586147	0.00726235	0.00600308	0.0110697	0.59159	0.495102	0.640551
Lachnospiraceae ND3007 group	Lachnospiraceae	Lachnospirales	Clostridia	Firmicutes	-0.109635	-0.112951	-0.1054	0.0439842	0.0439219	0.0440292	0.0124834	0.0103906	0.0164689	0.610331	0.546997	0.652267
Holdemanella	Erysipelotrichaceae	Erysipelotrichales	Bacilli	Firmicutes	0.100535	0.0941513	0.103387	0.0457482	0.0455416	0.0459047	0.0277788	0.0234293	0.039505	0.651555	0.600114	0.691573
Desulfovibrio	Desulfovibrionaceae	Desulfovibrionales	Desulfovibrionia	Desulfobacterota	0.0761901	0.0718427	0.0807357	0.0377156	0.0375938	0.0378433	0.0424412	0.032089	0.0580296	0.657918	0.618837	0.697057
		RF39	Bacilli	Firmicutes	-0.0988933	-0.105044	-0.0945221	0.0501848	0.0501045	0.0503024	0.0481061	0.0361113	0.0583614	0.671215	0.621993	0.709534
Intestinibacter	Peptostreptococcaceae	Peptostreptococcales-Tissierellales	Clostridia	Firmicutes	0.092295	0.0896155	0.095529	0.0474226	0.0473405	0.0474934	0.0513226	0.0441455	0.0587526	0.657918	0.621969	0.697057
	[Eubacterium] coprostanoligenes group	Oscillospirales	Clostridia	Firmicutes	0.0828757	0.0798661	0.0876763	0.0427716	0.0426208	0.0429045	0.053516	0.0407797	0.0611586	0.657918	0.609735	0.708729
Prevotella	Prevotellaceae	Bacteroidales	Bacteroidia	Bacteroidota	0.0758653	0.0729762	0.0810902	0.0401709	0.0400754	0.0402745	0.0578937	0.044262	0.0700366	0.660897	0.62328	0.708951
Erysipelatoclostridium	Erysipelatoclostridiaceae	Erysipelotrichales	Bacilli	Firmicutes	-0.0544365	-0.0582995	-0.0491471	0.0294315	0.0293585	0.029501	0.0642464	0.0474808	0.0958795	0.674537	0.626746	0.730243
Erysipelotrichaceae UCG-003	Erysipelatoclostridiaceae	Erysipelotrichales	Bacilli	Firmicutes	-0.0771268	-0.0819421	-0.0751517	0.0444996	0.0444388	0.0445694	0.082608	0.0656349	0.089787	0.671215	0.621993	0.723246
Lachnospira	Lachnospiraceae	Lachnospirales	Clostridia	Firmicutes	-0.0855334	-0.090882	-0.0803944	0.0497976	0.0496782	0.0499337	0.0859452	0.0683244	0.106092	0.692046	0.635581	0.730225
Lachnospiraceae AC2044 group	Lachnospiraceae	Lachnospirales	Clostridia	Firmicutes	0.0684112	0.0649114	0.073984	0.0403123	0.0401668	0.0403616	0.0889562	0.0660786	0.105967	0.686252	0.637086	0.735554
Dorea	Lachnospiraceae	Lachnospirales	Clostridia	Firmicutes	0.0582424	0.0554597	0.0625673	0.0356397	0.0354995	0.0358012	0.101832	0.0798835	0.118999	0.690531	0.64556	0.736041
		Clostridia vadinBB60 group	Clostridia	Firmicutes	0.0657155	0.0620739	0.0706778	0.040541	0.040493	0.0406189	0.104738	0.0808211	0.125231	0.703976	0.637086	0.737588
Incertae Sedis	Ruminococcaceae	Oscillospirales	Clostridia	Firmicutes	-0.0620716	-0.0653964	-0.0573428	0.0382847	0.0382011	0.0383762	0.106089	0.0868384	0.133941	0.697462	0.65346	0.74977
UCG-003	Oscillospiraceae	Oscillospirales	Clostridia	Firmicutes	-0.0674738	-0.07116	-0.0631113	0.0418661	0.0417316	0.0419276	0.106855	0.0898673	0.131985	0.710922	0.677297	0.738986
Fusicatenibacter	Lachnospiraceae	Lachnospirales	Clostridia	Firmicutes	-0.0518772	-0.0562169	-0.049454	0.0338468	0.0337479	0.0340376	0.124343	0.0986381	0.14399	0.724143	0.671477	0.759261
Prevotella_9	Prevotellaceae	Bacteroidales	Bacteroidia	Bacteroidota	0.135289	0.127951	0.147826	0.0901131	0.0900301	0.0901682	0.133966	0.100697	0.15591	0.721024	0.651844	0.762546
	Lachnospiraceae	Lachnospirales	Clostridia	Firmicutes	0.0594176	0.055125	0.0641147	0.0401044	0.04001	0.0402388	0.138105	0.108061	0.170093	0.751651	0.694946	0.767667
Collinsella	Coriobacteriaceae	Coriobacteriales	Coriobacteriia	Actinobacteriota	0.0465092	0.0421206	0.0500155	0.0342706	0.0341561	0.0344487	0.17257	0.143397	0.218968	0.780625	0.755059	0.81737
	Peptococcaceae	Peptococcales	Clostridia	Firmicutes	0.0319099	0.0290378	0.0371694	0.0233609	0.0233011	0.0234279	0.172573	0.111461	0.213032	0.764475	0.694946	0.814371
[Eubacterium] ventriosum group	Lachnospiraceae	Lachnospirales	Clostridia	Firmicutes	-0.0590373	-0.0637437	-0.054655	0.043555	0.0434427	0.0437065	0.175517	0.144582	0.208803	0.79613	0.754758	0.835665
CAG-56	Lachnospiraceae	Lachnospirales	Clostridia	Firmicutes	-0.0649833	-0.0707514	-0.0615546	0.0482679	0.0481368	0.0483602	0.177182	0.141126	0.201939	0.787189	0.753625	0.826895
Ruminococcus	Ruminococcaceae	Oscillospirales	Clostridia	Firmicutes	-0.0478279	-0.0533298	-0.0425313	0.0389389	0.0388186	0.0391276	0.219033	0.171614	0.276091	0.820769	0.770617	0.846621
Tyzzerella	Lachnospiraceae	Lachnospirales	Clostridia	Firmicutes	-0.035657	-0.0408883	-0.0317296	0.0301019	0.0299685	0.0302417	0.236323	0.173174	0.293841	0.822827	0.789606	0.848243
Haemophilus	Pasteurellaceae	Enterobacterales	Gammaproteobacteria	Proteobacteria	-0.0584724	-0.0648195	-0.0546821	0.0497509	0.0496038	0.0498673	0.238713	0.191655	0.272776	0.822291	0.787853	0.851546
[Eubacterium] ruminantium group	Lachnospiraceae	Lachnospirales	Clostridia	Firmicutes	0.0661565	0.061619	0.0714978	0.0561155	0.0560578	0.0562861	0.239086	0.202421	0.273389	0.822358	0.790341	0.836606
Faecalibacterium	Ruminococcaceae	Oscillospirales	Clostridia	Firmicutes	-0.0309423	-0.0355058	-0.0261878	0.0269804	0.0268745	0.0270271	0.250021	0.188934	0.33146	0.824291	0.787853	0.852755
Escherichia-Shigella	Enterobacteriaceae	Enterobacterales	Gammaproteobacteria	Proteobacteria	0.082078	0.080775	0.0860578	0.0758525	0.075697	0.075944	0.278199	0.25614	0.285919	0.822358	0.808661	0.837663
			Clostridia	Firmicutes	0.0253655	0.0205216	0.0286145	0.0243752	0.024314	0.0244543	0.296403	0.240082	0.399986	0.823421	0.795385	0.837663
Coprococcus	Lachnospiraceae	Lachnospirales	Clostridia	Firmicutes	-0.037764	-0.0433561	-0.0330715	0.0360483	0.0359382	0.0361824	0.296917	0.231092	0.358513	0.832765	0.813948	0.860053
		Izemoplasmatales	Bacilli	Firmicutes	0.0322014	0.0285061	0.0370916	0.0311999	0.0311059	0.0312908	0.299541	0.233225	0.360051	0.823421	0.794146	0.837663
Parabacteroides	Tannerellaceae	Bacteroidales	Bacteroidia	Bacteroidota	0.0415858	0.0401667	0.0447316	0.0403531	0.0402138	0.0406179	0.304166	0.26572	0.322107	0.823421	0.797579	0.837663
Monoglobus	Monoglobaceae	Monoglobales	Clostridia	Firmicutes	-0.0403138	-0.0447315	-0.0366242	0.0391882	0.0390941	0.0392493	0.304383	0.253116	0.349917	0.836891	0.814692	0.853404
	Muribaculaceae	Bacteroidales	Bacteroidia	Bacteroidota	-0.0516558	-0.0554251	-0.0447554	0.0504433	0.0503579	0.0505586	0.306462	0.27214	0.375933	0.837399	0.814877	0.865973
Intestinimonas	Oscillospiraceae	Oscillospirales	Clostridia	Firmicutes	0.035587	0.0322859	0.040067	0.0354742	0.0353804	0.035526	0.313036	0.258058	0.360391	0.823421	0.790341	0.837663
Agathobacter	Lachnospiraceae	Lachnospirales	Clostridia	Firmicutes	-0.0392911	-0.0417628	-0.0337346	0.0392934	0.0390011	0.0394407	0.317097	0.28966	0.389563	0.836891	0.818424	0.868442
	Eggerthellaceae	Coriobacteriales	Coriobacteriia	Actinobacteriota	0.0329308	0.0280608	0.0372774	0.0334452	0.0333105	0.0336322	0.322911	0.263227	0.399244	0.823421	0.804001	0.837674
UCG-005	Oscillospiraceae	Oscillospirales	Clostridia	Firmicutes	0.0402671	0.0363738	0.0454057	0.0420921	0.0419675	0.0422195	0.337411	0.280126	0.38516	0.824122	0.796938	0.837663
Butyricimonas	Marinifilaceae	Bacteroidales	Bacteroidia	Bacteroidota	0.0319211	0.0272141	0.0347223	0.0342809	0.0342283	0.0343303	0.352604	0.311325	0.426707	0.826729	0.812512	0.843435
		Gastranaerophilales	Vampirivibrionia	Cyanobacteria	-0.0308144	-0.0366103	-0.0273361	0.033354	0.0332711	0.033428	0.354528	0.273007	0.413769	0.839439	0.818424	0.872867
		Rhodospirillales	Alphaproteobacteria	Proteobacteria	-0.0382947	-0.0405885	-0.0330889	0.042005	0.0419652	0.0421307	0.362036	0.335333	0.432039	0.842206	0.819562	0.875388
Coprobacter	Barnesiellaceae	Bacteroidales	Bacteroidia	Bacteroidota	0.0296417	0.022953	0.033429	0.033095	0.0330151	0.033172	0.369199	0.313884	0.48903	0.824469	0.813204	0.842833
Defluviitaleaceae UCG-011	Defluviitaleaceae	Lachnospirales	Clostridia	Firmicutes	0.0259032	0.0213878	0.0297648	0.0291157	0.0290467	0.0291922	0.371455	0.30725	0.461997	0.824469	0.803403	0.842799
	Christensenellaceae	Christensenellales	Clostridia	Firmicutes	-0.0305852	-0.0344659	-0.0260998	0.0344566	0.0344081	0.0345077	0.371865	0.317315	0.447803	0.842206	0.824113	0.875388
UCG-002	Oscillospiraceae	Oscillospirales	Clostridia	Firmicutes	0.028423	0.0242872	0.0321891	0.0321353	0.0320202	0.0322078	0.376592	0.319495	0.44922	0.826729	0.800284	0.850545
Terrisporobacter	Peptostreptococcaceae	Peptostreptococcales-Tissierellales	Clostridia	Firmicutes	-0.0381955	-0.0438421	-0.0344374	0.0443788	0.0443038	0.0444474	0.389307	0.322526	0.436696	0.843858	0.820135	0.875388
Marvinbryantia	Lachnospiraceae	Lachnospirales	Clostridia	Firmicutes	-0.0286914	-0.0338544	-0.0246838	0.033791	0.033707	0.0338382	0.393776	0.316546	0.463283	0.842206	0.819562	0.875388
Akkermansia	Akkermansiaceae	Verrucomicrobiales	Verrucomicrobiae	Verrucomicrobiota	-0.042448	-0.0453086	-0.0374015	0.05057	0.0504268	0.050649	0.401212	0.370453	0.459174	0.842206	0.82241	0.875388
	Ruminococcaceae	Oscillospirales	Clostridia	Firmicutes	0.0304387	0.0276189	0.035543	0.0365118	0.0364327	0.0365915	0.406588	0.331056	0.44747	0.832237	0.814182	0.851204
Anaerostipes	Lachnospiraceae	Lachnospirales	Clostridia	Firmicutes	-0.0282106	-0.0308834	-0.0257535	0.0362541	0.036173	0.0363669	0.436508	0.395121	0.476914	0.850272	0.825764	0.879678
GCA-900066575	Lachnospiraceae	Lachnospirales	Clostridia	Firmicutes	-0.0280622	-0.0306175	-0.0232361	0.036433	0.0363574	0.0365287	0.43953	0.402366	0.523576	0.843966	0.824304	0.880642
Oscillibacter	Oscillospiraceae	Oscillospirales	Clostridia	Firmicutes	0.0316807	0.028359	0.0340706	0.0410088	0.0409009	0.0410733	0.440194	0.404531	0.488849	0.844361	0.829387	0.857839
Lachnospiraceae FCS020 group	Lachnospiraceae	Lachnospirales	Clostridia	Firmicutes	-0.0304603	-0.0338379	-0.0272216	0.0398397	0.0397596	0.0399128	0.444088	0.396679	0.494638	0.84547	0.824304	0.875388
[Eubacterium] xylanophilum group	Lachnospiraceae	Lachnospirales	Clostridia	Firmicutes	-0.0354189	-0.0391924	-0.0281874	0.046897	0.0467718	0.0469489	0.44924	0.403675	0.548101	0.846788	0.824304	0.879897
[Eubacterium] eligens group	Lachnospiraceae	Lachnospirales	Clostridia	Firmicutes	-0.034984	-0.042336	-0.032247	0.0469356	0.0468433	0.0470001	0.453859	0.365988	0.491549	0.850272	0.824304	0.879678
Veillonella	Veillonellaceae	Veillonellales-Selenomonadales	Negativicutes	Firmicutes	-0.0286756	-0.032255	-0.0232262	0.0425899	0.0422533	0.0428104	0.501356	0.445677	0.585895	0.851425	0.825764	0.889615
Anaerotruncus	Ruminococcaceae	Oscillospirales	Clostridia	Firmicutes	0.0168046	0.0130861	0.0205681	0.0274276	0.0273738	0.0275479	0.538423	0.453627	0.635108	0.857344	0.848611	0.877116
Colidextribacter	Oscillospiraceae	Oscillospirales	Clostridia	Firmicutes	-0.0242481	-0.0275208	-0.0203503	0.0397263	0.0396567	0.0397992	0.541806	0.487415	0.607209	0.860715	0.830265	0.884943
Flavonifractor	Oscillospiraceae	Oscillospirales	Clostridia	Firmicutes	0.0238033	0.0204916	0.0262777	0.0402024	0.0399668	0.0402964	0.555382	0.514238	0.607733	0.862914	0.850717	0.884497
Lachnospiraceae UCG-004	Lachnospiraceae	Lachnospirales	Clostridia	Firmicutes	-0.0288706	-0.0346054	-0.0260702	0.0499739	0.0498844	0.0501019	0.56245	0.488639	0.603008	0.856528	0.830265	0.885296
	UCG-010	Oscillospirales	Clostridia	Firmicutes	0.0265218	0.0221553	0.0341759	0.0456869	0.0455946	0.0457953	0.562514	0.456209	0.628103	0.859275	0.849411	0.884436
Sutterella	Sutterellaceae	Burkholderiales	Gammaproteobacteria	Proteobacteria	-0.0304233	-0.0364702	-0.0258459	0.0527295	0.0526254	0.0528874	0.565289	0.488476	0.624219	0.860715	0.830265	0.885296
Alistipes	Rikenellaceae	Bacteroidales	Bacteroidia	Bacteroidota	-0.0215076	-0.0229519	-0.0139147	0.038123	0.0378864	0.0384421	0.571765	0.543869	0.719044	0.860715	0.844969	0.902604
Family XIII AD3011 group	Anaerovoracaceae	Peptostreptococcales-Tissierellales	Clostridia	Firmicutes	0.0201685	0.0165493	0.0241145	0.0360237	0.0359516	0.0361624	0.576837	0.502175	0.645658	0.866146	0.847131	0.889328
[Ruminococcus] gnavus group	Lachnospiraceae	Lachnospirales	Clostridia	Firmicutes	-0.0229494	-0.0268992	-0.0195106	0.0414909	0.0413266	0.0416538	0.579366	0.518858	0.638728	0.862778	0.830265	0.889615
Barnesiella	Barnesiellaceae	Bacteroidales	Bacteroidia	Bacteroidota	-0.0310034	-0.0361361	-0.0262225	0.0567751	0.0566452	0.0569252	0.585679	0.524385	0.645065	0.860715	0.837428	0.889615
Butyricicoccus	Butyricicoccaceae	Oscillospirales	Clostridia	Firmicutes	-0.0211569	-0.026973	-0.0191278	0.0413437	0.0412591	0.0414565	0.608497	0.514664	0.644276	0.860715	0.829076	0.894149
Streptococcus	Streptococcaceae	Lactobacillales	Bacilli	Firmicutes	-0.0259966	-0.0303159	-0.0229131	0.0512894	0.0511645	0.0513512	0.613457	0.555679	0.654636	0.862914	0.837929	0.895434
Parasutterella	Sutterellaceae	Burkholderiales	Gammaproteobacteria	Proteobacteria	-0.0233238	-0.0258498	-0.0172833	0.0462214	0.0461148	0.0464379	0.61441	0.575052	0.708802	0.865269	0.847131	0.900188
Bilophila	Desulfovibrionaceae	Desulfovibrionales	Desulfovibrionia	Desulfobacterota	0.0188913	0.0157668	0.0243076	0.0387091	0.0386655	0.0388562	0.626108	0.529718	0.684482	0.878603	0.857058	0.895648
NK4A214 group	Oscillospiraceae	Oscillospirales	Clostridia	Firmicutes	-0.0211432	-0.0251338	-0.0182326	0.0436958	0.0436189	0.043762	0.627546	0.565058	0.676822	0.865269	0.847131	0.89356
Blautia	Lachnospiraceae	Lachnospirales	Clostridia	Firmicutes	0.0116251	0.008504	0.0154512	0.0241851	0.024107	0.02426	0.632147	0.524977	0.724202	0.885184	0.860183	0.905981
Clostridium sensu stricto 1	Clostridiaceae	Clostridiales	Clostridia	Firmicutes	-0.0236038	-0.0286275	-0.0201412	0.049739	0.049659	0.0498928	0.635818	0.565339	0.683681	0.865269	0.848374	0.895434
DTU089	Ruminococcaceae	Oscillospirales	Clostridia	Firmicutes	-0.0149136	-0.0195124	-0.0113432	0.0316239	0.0315761	0.0316924	0.636073	0.536794	0.71933	0.862778	0.830265	0.904733
Phascolarctobacterium	Acidaminococcaceae	Acidaminococcales	Negativicutes	Firmicutes	-0.0272978	-0.0321103	-0.0250132	0.0602896	0.0601377	0.0604181	0.649367	0.595952	0.677104	0.865269	0.842101	0.895977
Bacteroides	Bacteroidaceae	Bacteroidales	Bacteroidia	Bacteroidota	-0.0134363	-0.0153973	-0.00838365	0.0306509	0.0305685	0.0307376	0.660597	0.615486	0.785074	0.874935	0.84969	0.903928
Bifidobacterium	Bifidobacteriaceae	Bifidobacteriales	Actinobacteria	Actinobacteriota	0.0198888	0.0165731	0.0233075	0.0455605	0.0454362	0.0457446	0.663283	0.606698	0.715138	0.884834	0.865632	0.908422
UBA1819	Ruminococcaceae	Oscillospirales	Clostridia	Firmicutes	0.0188938	0.0157375	0.0227838	0.0436886	0.0436234	0.0437534	0.664444	0.603526	0.71839	0.88164	0.865118	0.896467
Odoribacter	Marinifilaceae	Bacteroidales	Bacteroidia	Bacteroidota	-0.018321	-0.0216386	-0.0132488	0.0430812	0.043009	0.0431985	0.670235	0.615819	0.757935	0.878689	0.848611	0.904733
[Ruminococcus] torques group	Lachnospiraceae	Lachnospirales	Clostridia	Firmicutes	0.016912	0.0145336	0.0213646	0.0426805	0.0425195	0.0427356	0.69181	0.616732	0.733835	0.885268	0.874219	0.903335
Lachnoclostridium	Lachnospiraceae	Lachnospirales	Clostridia	Firmicutes	-0.0164195	-0.0200782	-0.012893	0.0420594	0.0420049	0.0421483	0.696362	0.633432	0.758589	0.875832	0.854179	0.905095
	Coriobacteriales Incertae Sedis	Coriobacteriales	Coriobacteriia	Actinobacteriota	-0.013442	-0.0188764	-0.00969719	0.0345649	0.0344725	0.0346239	0.697608	0.586633	0.779141	0.875759	0.848611	0.926723
Christensenellaceae R-7 group	Christensenellaceae	Christensenellales	Clostridia	Firmicutes	0.0160945	0.0139395	0.0225915	0.0440096	0.0438611	0.044105	0.714994	0.608034	0.750183	0.886713	0.876228	0.911545
[Eubacterium] hallii group	Lachnospiraceae	Lachnospirales	Clostridia	Firmicutes	0.0132052	0.0104923	0.0171767	0.0378153	0.0377266	0.0379391	0.727386	0.649765	0.781559	0.900981	0.878355	0.9163
Lachnospiraceae UCG-010	Lachnospiraceae	Lachnospirales	Clostridia	Firmicutes	-0.0134269	-0.0155596	-0.010042	0.0430593	0.0429963	0.0431444	0.754909	0.718939	0.816252	0.900204	0.873613	0.93451
Roseburia	Lachnospiraceae	Lachnospirales	Clostridia	Firmicutes	-0.0120407	-0.0157278	-0.00663191	0.0414699	0.0412658	0.0416061	0.7702	0.704764	0.873326	0.912736	0.874415	0.941005
Lachnospiraceae NK4A136 group	Lachnospiraceae	Lachnospirales	Clostridia	Firmicutes	0.00939031	0.00580426	0.0154497	0.0353323	0.0352594	0.0354515	0.789901	0.664161	0.869423	0.918968	0.902074	0.944392
Paraprevotella	Prevotellaceae	Bacteroidales	Bacteroidia	Bacteroidota	-0.0148435	-0.0204453	-0.010574	0.0561023	0.0560374	0.0562714	0.791599	0.714894	0.850944	0.904025	0.877642	0.941008
[Eubacterium] siraeum group	Ruminococcaceae	Oscillospirales	Clostridia	Firmicutes	0.0102224	0.00775788	0.0170437	0.0486643	0.0485702	0.0487637	0.833546	0.725265	0.87397	0.932437	0.914059	0.950824
Paludicola	Ruminococcaceae	Oscillospirales	Clostridia	Firmicutes	0.00745937	0.00370914	0.00999543	0.0365342	0.0364703	0.0366908	0.838189	0.784149	0.919289	0.936552	0.915999	0.970934
Holdemania	Erysipelotrichaceae	Erysipelotrichales	Bacilli	Firmicutes	-0.0027027	-0.00564418	0.0024265	0.0248579	0.024805	0.0249494	0.850622	0.778754	0.9061	0.944274	0.915482	0.963659
[Ruminococcus] gauvreauii group	Lachnospiraceae	Lachnospirales	Clostridia	Firmicutes	0.00867518	0.00531713	0.0121845	0.0471989	0.0471012	0.0472777	0.854154	0.795783	0.910015	0.943833	0.921982	0.963359
		Clostridia UCG-014	Clostridia	Firmicutes	-0.0115399	-0.0168662	-0.00435907	0.0649182	0.0646939	0.0650371	0.859113	0.795715	0.905841	0.938598	0.912377	0.96257
Oscillospira	Oscillospiraceae	Oscillospirales	Clostridia	Firmicutes	0.0030783	-1.8093e-05	0.00703022	0.0276496	0.0275792	0.0277288	0.865997	0.798685	0.962451	0.941046	0.91493	0.982847
Subdoligranulum	Ruminococcaceae	Oscillospirales	Clostridia	Firmicutes	-0.00316283	-0.00654029	0.00218826	0.0301254	0.0300325	0.0302398	0.874308	0.823085	0.925028	0.946137	0.924781	0.968416
Romboutsia	Peptostreptococcaceae	Peptostreptococcales-Tissierellales	Clostridia	Firmicutes	-0.00735927	-0.0118408	-0.00461039	0.0487401	0.0486625	0.0488402	0.880359	0.807515	0.924655	0.944388	0.916171	0.968372
Lachnospiraceae UCG-001	Lachnospiraceae	Lachnospirales	Clostridia	Firmicutes	0.0052057	0.00102137	0.0100173	0.0393633	0.039267	0.0394943	0.894575	0.798564	0.936018	0.949025	0.920409	0.973886
Turicibacter	Erysipelotrichaceae	Erysipelotrichales	Bacilli	Firmicutes	-0.00408729	-0.00875733	-0.00156047	0.0404846	0.0403964	0.0405595	0.9045	0.828017	0.952366	0.955497	0.923428	0.974558
Family XIII UCG-001	Anaerovoracaceae	Peptostreptococcales-Tissierellales	Clostridia	Firmicutes	-0.00214402	-0.00675708	0.00154371	0.0362247	0.036156	0.0362824	0.905532	0.805844	0.960638	0.959036	0.92417	0.97635
Hungatella	Lachnospiraceae	Lachnospirales	Clostridia	Firmicutes	0.00284447	-0.000394439	0.00658842	0.0423349	0.0422341	0.0424582	0.917983	0.859104	0.96106	0.963196	0.937914	0.981783
	Oscillospiraceae	Oscillospirales	Clostridia	Firmicutes	0.00158484	-0.000970846	0.00420514	0.0380097	0.03798	0.0381125	0.929295	0.887848	0.969511	0.967988	0.940268	0.985839
Dialister	Veillonellaceae	Veillonellales-Selenomonadales	Negativicutes	Firmicutes	-0.00386604	-0.0062543	0.00324265	0.0670169	0.0668925	0.0671482	0.938301	0.897462	0.958098	0.969882	0.95898	0.977179
NOTE: Analyses were performed with ANCOM-BC. Models were adjusted for child sex, age, 5 genetic PCs, time in mail (i.e. the time the sample took to reach the laboratory), season of production, batch (DNA Isolation batch and sequencing batch), and number of reads. Q-values are FDR-adjusted over the 102 genera. Median (IQR) beta, SE and p- and q-values represent the median and interquartile range r…

## Sheet: ST2
Supplementary Table 2. Univariate abundances: associations of overall early-life stress with genus-level taxa - using robust linear regressions
Genus	Family	Order	Class	Phylum	B	95% CI, lower boundary	95% CI, upper boundary	p-value	q-value
CAG-352	Ruminococcaceae	Oscillospirales	Clostridia	Firmicutes	0.0732732	0.0195161	0.12703	0.00761282	0.389517
Lachnospiraceae ND3007 group	Lachnospiraceae	Lachnospirales	Clostridia	Firmicutes	-0.145443	-0.249185	-0.041701	0.00605354	0.389517
Holdemanella	Erysipelotrichaceae	Erysipelotrichales	Bacilli	Firmicutes	0.0681334	0.0155097	0.120757	0.0112361	0.389517
Desulfovibrio	Desulfovibrionaceae	Desulfovibrionales	Desulfovibrionia	Desulfobacterota	0.0316484	0.000761797	0.0625349	0.0447433	0.517034
		RF39	Bacilli	Firmicutes	-0.128573	-0.247008	-0.0101381	0.0334799	0.517034
Intestinibacter	Peptostreptococcaceae	Peptostreptococcales-Tissierellales	Clostridia	Firmicutes	0.120381	0.00356633	0.237196	0.0435347	0.517034
	[Eubacterium] coprostanoligenes group	Oscillospirales	Clostridia	Firmicutes	0.0448131	-0.00511573	0.0947419	0.0787041	0.588204
Prevotella	Prevotellaceae	Bacteroidales	Bacteroidia	Bacteroidota	0.0308739	0.00165166	0.060096	0.0385095	0.517034
Erysipelatoclostridium	Erysipelatoclostridiaceae	Erysipelotrichales	Bacilli	Firmicutes	-0.0509409	-0.114918	0.0130361	0.118772	0.588204
Erysipelotrichaceae UCG-003	Erysipelatoclostridiaceae	Erysipelotrichales	Bacilli	Firmicutes	-0.118381	-0.223905	-0.0128566	0.0280085	0.517034
Lachnospira	Lachnospiraceae	Lachnospirales	Clostridia	Firmicutes	-0.104487	-0.218651	0.00967763	0.0729907	0.588204
Lachnospiraceae AC2044 group	Lachnospiraceae	Lachnospirales	Clostridia	Firmicutes	0.0525006	-0.00850599	0.113507	0.0918148	0.588204
Dorea	Lachnospiraceae	Lachnospirales	Clostridia	Firmicutes	0.0422608	-0.00929704	0.0938186	0.10831	0.588204
		Clostridia vadinBB60 group	Clostridia	Firmicutes	0.0834793	-0.0142773	0.181236	0.0943398	0.588204
Incertae Sedis	Ruminococcaceae	Oscillospirales	Clostridia	Firmicutes	-0.0639866	-0.140916	0.0129433	0.103214	0.588204
UCG-003	Oscillospiraceae	Oscillospirales	Clostridia	Firmicutes	-0.0987545	-0.203581	0.00607205	0.0649736	0.588204
Fusicatenibacter	Lachnospiraceae	Lachnospirales	Clostridia	Firmicutes	-0.0580357	-0.109537	-0.00653403	0.0273137	0.517034
Prevotella_9	Prevotellaceae	Bacteroidales	Bacteroidia	Bacteroidota	0.162034	-0.0371426	0.36121	0.110987	0.588204
	Lachnospiraceae	Lachnospirales	Clostridia	Firmicutes	0.0675473	-0.000196595	0.135291	0.0508056	0.528378
Collinsella	Coriobacteriaceae	Coriobacteriales	Coriobacteriia	Actinobacteriota	0.0177142	-0.0129608	0.0483891	0.257831	0.708744
	Peptococcaceae	Peptococcales	Clostridia	Firmicutes	0.0169618	-0.0146924	0.0486159	0.293727	0.745064
[Eubacterium] ventriosum group	Lachnospiraceae	Lachnospirales	Clostridia	Firmicutes	-0.0592016	-0.138557	0.0201537	0.143841	0.611214
CAG-56	Lachnospiraceae	Lachnospirales	Clostridia	Firmicutes	-0.0746642	-0.190545	0.0412163	0.206786	0.690784
Ruminococcus	Ruminococcaceae	Oscillospirales	Clostridia	Firmicutes	-0.0502423	-0.107039	0.00655486	0.0831106	0.588204
Tyzzerella	Lachnospiraceae	Lachnospirales	Clostridia	Firmicutes	-0.00878863	-0.0385993	0.021022	0.56344	0.870422
Haemophilus	Pasteurellaceae	Enterobacterales	Gammaproteobacteria	Proteobacteria	-0.0885131	-0.204498	0.0274718	0.134877	0.611214
[Eubacterium] ruminantium group	Lachnospiraceae	Lachnospirales	Clostridia	Firmicutes	0.083226	-0.0507535	0.217205	0.223552	0.704528
Faecalibacterium	Ruminococcaceae	Oscillospirales	Clostridia	Firmicutes	-0.0308558	-0.0793543	0.0176427	0.212549	0.690784
Escherichia-Shigella	Enterobacteriaceae	Enterobacterales	Gammaproteobacteria	Proteobacteria	0.0929372	-0.0707033	0.256578	0.265779	0.708744
			Clostridia	Firmicutes	0.0130387	-0.0143064	0.0403838	0.350126	0.790368
Coprococcus	Lachnospiraceae	Lachnospirales	Clostridia	Firmicutes	-0.033536	-0.0800045	0.0129325	0.157369	0.611214
		Izemoplasmatales	Bacilli	Firmicutes	0.00498311	-0.0240396	0.0340058	0.736511	0.870422
Parabacteroides	Tannerellaceae	Bacteroidales	Bacteroidia	Bacteroidota	0.0192125	-0.0413808	0.0798058	0.534367	0.868346
Monoglobus	Monoglobaceae	Monoglobales	Clostridia	Firmicutes	-0.0360869	-0.110441	0.0382671	0.341587	0.789447
	Muribaculaceae	Bacteroidales	Bacteroidia	Bacteroidota	7.59133e-05	-0.0388368	0.0389886	0.99695	0.99695
Intestinimonas	Oscillospiraceae	Oscillospirales	Clostridia	Firmicutes	0.0386619	-0.0462694	0.123593	0.372385	0.790368
Agathobacter	Lachnospiraceae	Lachnospirales	Clostridia	Firmicutes	-0.0105193	-0.0653247	0.0442861	0.706808	0.870422
	Eggerthellaceae	Coriobacteriales	Coriobacteriia	Actinobacteriota	0.0273486	-0.0105382	0.0652354	0.157278	0.611214
UCG-005	Oscillospiraceae	Oscillospirales	Clostridia	Firmicutes	0.0423522	-0.0185795	0.103284	0.173246	0.643485
Butyricimonas	Marinifilaceae	Bacteroidales	Bacteroidia	Bacteroidota	0.026365	-0.0129239	0.065654	0.188573	0.676264
		Gastranaerophilales	Vampirivibrionia	Cyanobacteria	-0.0195425	-0.0461494	0.00706443	0.15014	0.611214
		Rhodospirillales	Alphaproteobacteria	Proteobacteria	-0.0529682	-0.14308	0.0371438	0.249422	0.708744
Coprobacter	Barnesiellaceae	Bacteroidales	Bacteroidia	Bacteroidota	0.0247	-0.0361382	0.0855382	0.426272	0.806277
Defluviitaleaceae UCG-011	Defluviitaleaceae	Lachnospirales	Clostridia	Firmicutes	0.028712	-0.020588	0.0780119	0.253804	0.708744
	Christensenellaceae	Christensenellales	Clostridia	Firmicutes	-0.0301357	-0.116103	0.0558321	0.492119	0.858776
UCG-002	Oscillospiraceae	Oscillospirales	Clostridia	Firmicutes	0.0176965	-0.0273994	0.0627925	0.441902	0.806277
Terrisporobacter	Peptostreptococcaceae	Peptostreptococcales-Tissierellales	Clostridia	Firmicutes	-0.0586781	-0.164902	0.0475461	0.279074	0.725591
Marvinbryantia	Lachnospiraceae	Lachnospirales	Clostridia	Firmicutes	-0.0332193	-0.114061	0.0476225	0.420687	0.806277
Akkermansia	Akkermansiaceae	Verrucomicrobiales	Verrucomicrobiae	Verrucomicrobiota	-0.0533117	-0.175056	0.0684325	0.390841	0.806277
	Ruminococcaceae	Oscillospirales	Clostridia	Firmicutes	0.0269032	-0.0390291	0.0928355	0.423944	0.806277
Anaerostipes	Lachnospiraceae	Lachnospirales	Clostridia	Firmicutes	-0.026092	-0.0827285	0.0305445	0.366661	0.790368
GCA-900066575	Lachnospiraceae	Lachnospirales	Clostridia	Firmicutes	-0.0375498	-0.128094	0.0529945	0.41641	0.806277
Oscillibacter	Oscillospiraceae	Oscillospirales	Clostridia	Firmicutes	0.0494462	-0.0508193	0.149712	0.333874	0.789447
Lachnospiraceae FCS020 group	Lachnospiraceae	Lachnospirales	Clostridia	Firmicutes	-0.0430736	-0.136811	0.0506642	0.367889	0.790368
[Eubacterium] xylanophilum group	Lachnospiraceae	Lachnospirales	Clostridia	Firmicutes	-0.0329005	-0.144582	0.0787811	0.563736	0.870422
[Eubacterium] eligens group	Lachnospiraceae	Lachnospirales	Clostridia	Firmicutes	-0.060356	-0.144251	0.0235394	0.15868	0.611214
Veillonella	Veillonellaceae	Veillonellales-Selenomonadales	Negativicutes	Firmicutes	-0.0573244	-0.145507	0.0308585	0.202771	0.690784
Anaerotruncus	Ruminococcaceae	Oscillospirales	Clostridia	Firmicutes	0.00796254	-0.0373954	0.0533204	0.730826	0.870422
Colidextribacter	Oscillospiraceae	Oscillospirales	Clostridia	Firmicutes	-0.0379094	-0.133252	0.0574334	0.435886	0.806277
Flavonifractor	Oscillospiraceae	Oscillospirales	Clostridia	Firmicutes	0.0186592	-0.0685405	0.105859	0.674965	0.870422
Lachnospiraceae UCG-004	Lachnospiraceae	Lachnospirales	Clostridia	Firmicutes	-0.0330592	-0.147734	0.0816155	0.57211	0.870422
	UCG-010	Oscillospirales	Clostridia	Firmicutes	0.0368883	-0.0697555	0.143532	0.497872	0.858776
Sutterella	Sutterellaceae	Burkholderiales	Gammaproteobacteria	Proteobacteria	-0.0401769	-0.160271	0.0799173	0.512089	0.858988
Alistipes	Rikenellaceae	Bacteroidales	Bacteroidia	Bacteroidota	-0.00952681	-0.0634414	0.0443877	0.729128	0.870422
Family XIII AD3011 group	Anaerovoracaceae	Peptostreptococcales-Tissierellales	Clostridia	Firmicutes	0.0425351	-0.0448503	0.12992	0.340184	0.789447
[Ruminococcus] gnavus group	Lachnospiraceae	Lachnospirales	Clostridia	Firmicutes	-0.0034822	-0.037205	0.0302406	0.839634	0.908205
Barnesiella	Barnesiellaceae	Bacteroidales	Bacteroidia	Bacteroidota	-0.0407611	-0.16875	0.0872281	0.532564	0.868346
Butyricicoccus	Butyricicoccaceae	Oscillospirales	Clostridia	Firmicutes	-0.0286947	-0.111754	0.0543646	0.498407	0.858776
Streptococcus	Streptococcaceae	Lactobacillales	Bacilli	Firmicutes	-0.0249205	-0.145374	0.0955328	0.685152	0.870422
Parasutterella	Sutterellaceae	Burkholderiales	Gammaproteobacteria	Proteobacteria	-0.0570066	-0.157381	0.0433676	0.265774	0.708744
Bilophila	Desulfovibrionaceae	Desulfovibrionales	Desulfovibrionia	Desulfobacterota	0.0274837	-0.0654235	0.120391	0.562113	0.870422
NK4A214 group	Oscillospiraceae	Oscillospirales	Clostridia	Firmicutes	-0.0137329	-0.0861501	0.0586843	0.710167	0.870422
Blautia	Lachnospiraceae	Lachnospirales	Clostridia	Firmicutes	0.0203559	-0.0206987	0.0614106	0.331261	0.789447
Clostridium sensu stricto 1	Clostridiaceae	Clostridiales	Clostridia	Firmicutes	-0.026313	-0.147163	0.0945374	0.669604	0.870422
DTU089	Ruminococcaceae	Oscillospirales	Clostridia	Firmicutes	-0.014167	-0.0894607	0.0611266	0.712326	0.870422
Phascolarctobacterium	Acidaminococcaceae	Acidaminococcales	Negativicutes	Firmicutes	-0.014888	-0.164434	0.134658	0.845313	0.908205
Bacteroides	Bacteroidaceae	Bacteroidales	Bacteroidia	Bacteroidota	-0.00901791	-0.0582147	0.0401789	0.71943	0.870422
Bifidobacterium	Bifidobacteriaceae	Bifidobacteriales	Actinobacteria	Actinobacteriota	0.0241358	-0.0465977	0.0948692	0.503705	0.858776
UBA1819	Ruminococcaceae	Oscillospirales	Clostridia	Firmicutes	0.0273338	-0.0772612	0.131929	0.608564	0.870422
Odoribacter	Marinifilaceae	Bacteroidales	Bacteroidia	Bacteroidota	-0.0143246	-0.0931622	0.064513	0.721784	0.870422
[Ruminococcus] torques group	Lachnospiraceae	Lachnospirales	Clostridia	Firmicutes	0.0348384	-0.0263538	0.0960306	0.26461	0.708744
Lachnoclostridium	Lachnospiraceae	Lachnospirales	Clostridia	Firmicutes	-0.0126386	-0.0718725	0.0465953	0.675845	0.870422
	Coriobacteriales Incertae Sedis	Coriobacteriales	Coriobacteriia	Actinobacteriota	0.0134654	-0.0484603	0.0753911	0.670016	0.870422
Christensenellaceae R-7 group	Christensenellaceae	Christensenellales	Clostridia	Firmicutes	0.0164205	-0.0512421	0.0840831	0.634372	0.870422
[Eubacterium] hallii group	Lachnospiraceae	Lachnospirales	Clostridia	Firmicutes	0.00587348	-0.057471	0.069218	0.855808	0.908205
Lachnospiraceae UCG-010	Lachnospiraceae	Lachnospirales	Clostridia	Firmicutes	-0.0219876	-0.125332	0.0813567	0.676717	0.870422
Roseburia	Lachnospiraceae	Lachnospirales	Clostridia	Firmicutes	-0.00210956	-0.0627083	0.0584891	0.945608	0.979777
Lachnospiraceae NK4A136 group	Lachnospiraceae	Lachnospirales	Clostridia	Firmicutes	-0.00162934	-0.054143	0.0508844	0.951514	0.979777
Paraprevotella	Prevotellaceae	Bacteroidales	Bacteroidia	Bacteroidota	-0.0200749	-0.166398	0.126249	0.788033	0.900609
[Eubacterium] siraeum group	Ruminococcaceae	Oscillospirales	Clostridia	Firmicutes	0.01498	-0.103123	0.133084	0.803694	0.906439
Paludicola	Ruminococcaceae	Oscillospirales	Clostridia	Firmicutes	0.0102366	-0.0815256	0.101999	0.826946	0.908205
Holdemania	Erysipelotrichaceae	Erysipelotrichales	Bacilli	Firmicutes	-0.00704884	-0.0412319	0.0271342	0.686132	0.870422
[Ruminococcus] gauvreauii group	Lachnospiraceae	Lachnospirales	Clostridia	Firmicutes	0.0106757	-0.101493	0.122844	0.852037	0.908205
		Clostridia UCG-014	Clostridia	Firmicutes	-0.0298482	-0.162964	0.103268	0.660358	0.870422
Oscillospira	Oscillospiraceae	Oscillospirales	Clostridia	Firmicutes	0.0164318	-0.0245041	0.0573678	0.431522	0.806277
Subdoligranulum	Ruminococcaceae	Oscillospirales	Clostridia	Firmicutes	-0.0089847	-0.0550905	0.0371211	0.702542	0.870422
Romboutsia	Peptostreptococcaceae	Peptostreptococcales-Tissierellales	Clostridia	Firmicutes	-0.0141784	-0.110255	0.081898	0.772424	0.892579
Lachnospiraceae UCG-001	Lachnospiraceae	Lachnospirales	Clostridia	Firmicutes	0.00551034	-0.0686396	0.0796603	0.884209	0.928866
Turicibacter	Erysipelotrichaceae	Erysipelotrichales	Bacilli	Firmicutes	-0.0121332	-0.111333	0.0870668	0.810565	0.906439
Family XIII UCG-001	Anaerovoracaceae	Peptostreptococcales-Tissierellales	Clostridia	Firmicutes	0.00129927	-0.0854276	0.0880262	0.976578	0.986059
Hungatella	Lachnospiraceae	Lachnospirales	Clostridia	Firmicutes	0.0109786	-0.033624	0.0555813	0.629546	0.870422
	Oscillospiraceae	Oscillospirales	Clostridia	Firmicutes	0.0139187	-0.0800065	0.107844	0.771502	0.892579
Dialister	Veillonellaceae	Veillonellales-Selenomonadales	Negativicutes	Firmicutes	-0.00316828	-0.156898	0.150562	0.967783	0.986059
NOTE: Analyses were performed with ANCOM-BC. Models were adjusted for child sex, age, 5 genetic PCs, time in mail (i.e. the time the sample took to reach the laboratory), season of production, batch (DNA Isolation batch and sequencing batch), and number of reads. Q-values are FDR-adjusted over the 102 genera. Median (IQR) beta, SE and p- and q-values represent the median and interquartile range r…

## Sheet: ST3
Supplementary Table 3. Associations of life events with microbiome genera
Genus	Family	Order	Class	Phylum	Beta - median	Beta - IQR, upper boundary	Beta - IQR, lower boundary	SE - median	SE - IQR, upper boundary	SE - IQR, lower boundary	p - median	p - IQR, upper boundary	p - IQR, lower boundary	q - median	q - IQR, upper boundary	q - IQR, lower boundary
Alistipes	Rikenellaceae	Bacteroidales	Bacteroidia	Bacteroidota	-0.0944575	-0.095657	-0.092793	0.0345208	0.0344701	0.0345544	0.00625317	0.00567907	0.00711309	0.286529	0.272197	0.306698
Paraprevotella	Prevotellaceae	Bacteroidales	Bacteroidia	Bacteroidota	-0.147361	-0.149119	-0.145652	0.0552999	0.0552206	0.0553289	0.00772122	0.00717577	0.00852109	0.286529	0.272197	0.306698
DTU089	Ruminococcaceae	Oscillospirales	Clostridia	Firmicutes	-0.079618	-0.0803876	-0.0785647	0.0303702	0.0303257	0.0303977	0.0087264	0.00821072	0.00960691	0.286529	0.272197	0.306698
UCG-003	Oscillospiraceae	Oscillospirales	Clostridia	Firmicutes	-0.104864	-0.105889	-0.104136	0.0418902	0.0418242	0.0419477	0.0122707	0.0112779	0.0130301	0.296567	0.279557	0.314978
UCG-002	Oscillospiraceae	Oscillospirales	Clostridia	Firmicutes	-0.080061	-0.0811629	-0.0791304	0.0330174	0.0329485	0.0330543	0.015299	0.0139515	0.0166872	0.313451	0.282309	0.334937
[Ruminococcus] torques group	Lachnospiraceae	Lachnospirales	Clostridia	Firmicutes	0.0878174	0.0866187	0.0891573	0.0384928	0.0384477	0.0385619	0.022721	0.0202768	0.0242701	0.372208	0.339171	0.398993
CAG-352	Ruminococcaceae	Oscillospirales	Clostridia	Firmicutes	0.123411	0.121877	0.124428	0.0556869	0.0556297	0.055751	0.0268224	0.0254916	0.0285199	0.394672	0.375091	0.41965
Blautia	Lachnospiraceae	Lachnospirales	Clostridia	Firmicutes	0.0513101	0.0501325	0.0517417	0.0249161	0.0248664	0.0249372	0.0393762	0.0371211	0.0439189	0.506969	0.477934	0.556589
NK4A214 group	Oscillospiraceae	Oscillospirales	Clostridia	Firmicutes	-0.0816137	-0.082608	-0.0794676	0.042304	0.0422361	0.0423197	0.0536624	0.0508446	0.0599161	0.574046	0.544718	0.582162
		Clostridia vadinBB60 group	Clostridia	Firmicutes	-0.0737798	-0.0745519	-0.0728617	0.0391637	0.0391236	0.0392032	0.0592633	0.057147	0.0625257	0.577336	0.544718	0.587611
Erysipelatoclostridium	Erysipelatoclostridiaceae	Erysipelotrichales	Bacilli	Firmicutes	0.0568604	0.05578	0.057492	0.0307995	0.0307574	0.0308535	0.0642451	0.0617241	0.0693679	0.582333	0.554013	0.591274
Dorea	Lachnospiraceae	Lachnospirales	Clostridia	Firmicutes	0.0634972	0.0617639	0.0644748	0.0345778	0.0345135	0.034663	0.0670546	0.0621888	0.0744827	0.582102	0.559703	0.591274
Paludicola	Ruminococcaceae	Oscillospirales	Clostridia	Firmicutes	-0.0612527	-0.0619851	-0.0604283	0.0354528	0.0354006	0.0354741	0.0834037	0.0800076	0.0878993	0.597675	0.585198	0.614221
Odoribacter	Marinifilaceae	Bacteroidales	Bacteroidia	Bacteroidota	-0.073492	-0.0743338	-0.0723995	0.0425662	0.0425183	0.0426092	0.0841843	0.0809779	0.0891482	0.597675	0.585198	0.614221
Hungatella	Lachnospiraceae	Lachnospirales	Clostridia	Firmicutes	-0.0685803	-0.0696412	-0.0677276	0.0417179	0.0416705	0.0417427	0.100218	0.0952672	0.104683	0.601097	0.585773	0.616389
Barnesiella	Barnesiellaceae	Bacteroidales	Bacteroidia	Bacteroidota	-0.0878393	-0.0889001	-0.0855483	0.0540126	0.0539465	0.0540516	0.103605	0.0994159	0.113522	0.601097	0.585773	0.62741
CAG-56	Lachnospiraceae	Lachnospirales	Clostridia	Firmicutes	-0.0758874	-0.0769421	-0.074466	0.0468208	0.0467894	0.0468567	0.105303	0.100462	0.112028	0.602671	0.585773	0.626487
Clostridium sensu stricto 1	Clostridiaceae	Clostridiales	Clostridia	Firmicutes	0.0781925	0.0768376	0.0793065	0.0490124	0.0489582	0.0490633	0.110167	0.105849	0.117358	0.610568	0.594237	0.624098
Bacteroides	Bacteroidaceae	Bacteroidales	Bacteroidia	Bacteroidota	-0.0465214	-0.0470712	-0.0455312	0.0291488	0.0291078	0.0291843	0.11103	0.106187	0.11856	0.6071	0.589638	0.622986
	UCG-010	Oscillospirales	Clostridia	Firmicutes	-0.0689119	-0.0706757	-0.0675406	0.0434212	0.0433774	0.0434363	0.111361	0.103177	0.120186	0.6099	0.592407	0.62828
		Gastranaerophilales	Vampirivibrionia	Cyanobacteria	-0.0449422	-0.0454348	-0.0447793	0.0296977	0.0296431	0.029726	0.128751	0.125435	0.132326	0.634222	0.616619	0.64915
Parabacteroides	Tannerellaceae	Bacteroidales	Bacteroidia	Bacteroidota	-0.0585154	-0.059699	-0.0569071	0.0408706	0.0407754	0.0409267	0.151435	0.143768	0.163906	0.708991	0.676564	0.74132
[Eubacterium] hallii group	Lachnospiraceae	Lachnospirales	Clostridia	Firmicutes	0.0486781	0.0475239	0.050379	0.0377269	0.0377014	0.0377707	0.196351	0.182655	0.207846	0.805954	0.779385	0.822965
Incertae Sedis	Ruminococcaceae	Oscillospirales	Clostridia	Firmicutes	0.0472866	0.0463921	0.0485907	0.0368826	0.0368135	0.0369096	0.199493	0.187031	0.208392	0.810029	0.791101	0.824847
UCG-005	Oscillospiraceae	Oscillospirales	Clostridia	Firmicutes	-0.0500914	-0.0508769	-0.0488971	0.0390425	0.0390115	0.0391076	0.200359	0.193689	0.210536	0.811954	0.792187	0.824847
Collinsella	Coriobacteriaceae	Coriobacteriales	Coriobacteriia	Actinobacteriota	0.0407878	0.0401011	0.04163	0.0318777	0.0318403	0.0319055	0.200861	0.191424	0.207296	0.810569	0.786937	0.822965
Bilophila	Desulfovibrionaceae	Desulfovibrionales	Desulfovibrionia	Desulfobacterota	-0.0451184	-0.0462096	-0.044063	0.0370311	0.0369962	0.0370914	0.223273	0.212552	0.233192	0.822543	0.81218	0.830681
Ruminococcus	Ruminococcaceae	Oscillospirales	Clostridia	Firmicutes	0.0456669	0.0447947	0.0463701	0.038284	0.0382101	0.0383322	0.232538	0.22606	0.2428	0.827272	0.814297	0.836007
Streptococcus	Streptococcaceae	Lactobacillales	Bacilli	Firmicutes	0.0579815	0.0573959	0.0594626	0.0496718	0.0496189	0.0497314	0.243213	0.231252	0.247221	0.827901	0.814783	0.837381
	Eggerthellaceae	Coriobacteriales	Coriobacteriia	Actinobacteriota	0.0386559	0.0380423	0.0396821	0.0342019	0.0341572	0.0342433	0.258046	0.24521	0.265732	0.833074	0.827106	0.846921
Turicibacter	Erysipelotrichaceae	Erysipelotrichales	Bacilli	Firmicutes	0.0437212	0.043013	0.0447266	0.0389689	0.0389365	0.0389811	0.261845	0.25056	0.269922	0.838478	0.828005	0.855791
Prevotella_9	Prevotellaceae	Bacteroidales	Bacteroidia	Bacteroidota	-0.100348	-0.104728	-0.097935	0.0896416	0.0895963	0.0897255	0.262795	0.243666	0.275015	0.836728	0.819189	0.85582
Christensenellaceae R-7 group	Christensenellaceae	Christensenellales	Clostridia	Firmicutes	0.0465285	0.0446252	0.0478424	0.0417372	0.041685	0.041818	0.26586	0.251128	0.284634	0.841839	0.828239	0.869744
Coprococcus	Lachnospiraceae	Lachnospirales	Clostridia	Firmicutes	-0.0386757	-0.0399523	-0.0377953	0.0355474	0.0354946	0.0355932	0.276586	0.260538	0.287506	0.849365	0.837486	0.863448
Bifidobacterium	Bifidobacteriaceae	Bifidobacteriales	Actinobacteria	Actinobacteriota	0.0417393	0.0400798	0.0427246	0.044211	0.0441524	0.044251	0.34542	0.333566	0.365825	0.880197	0.86499	0.890291
	Ruminococcaceae	Oscillospirales	Clostridia	Firmicutes	-0.0329989	-0.0340407	-0.0314756	0.0351844	0.0351588	0.0352109	0.347673	0.333424	0.370629	0.880197	0.86744	0.889184
		Izemoplasmatales	Bacilli	Firmicutes	-0.0263939	-0.0268854	-0.0257828	0.0283938	0.0283661	0.0284351	0.353787	0.343091	0.364119	0.880197	0.86499	0.889184
[Eubacterium] xylanophilum group	Lachnospiraceae	Lachnospirales	Clostridia	Firmicutes	0.0428104	0.0415502	0.0443018	0.046191	0.0461068	0.0462298	0.354606	0.336569	0.368262	0.880197	0.86499	0.889184
Intestinibacter	Peptostreptococcaceae	Peptostreptococcales-Tissierellales	Clostridia	Firmicutes	0.0438167	0.0429171	0.0458751	0.0485907	0.0485507	0.0486336	0.366147	0.345272	0.377423	0.880197	0.86499	0.889184
Marvinbryantia	Lachnospiraceae	Lachnospirales	Clostridia	Firmicutes	0.0297222	0.028637	0.0304919	0.0330743	0.0330488	0.0331198	0.368096	0.356026	0.386626	0.880197	0.86499	0.889184
Lachnospiraceae ND3007 group	Lachnospiraceae	Lachnospirales	Clostridia	Firmicutes	0.0377834	0.0367652	0.038963	0.0427347	0.0426789	0.04279	0.375997	0.361983	0.389894	0.880197	0.86499	0.889184
	Christensenellaceae	Christensenellales	Clostridia	Firmicutes	0.0295441	0.0279531	0.0303988	0.0339465	0.0339008	0.0339771	0.384299	0.370541	0.410806	0.880197	0.86499	0.890525
Lachnospira	Lachnospiraceae	Lachnospirales	Clostridia	Firmicutes	-0.0422154	-0.0429618	-0.0409823	0.048668	0.0486407	0.048722	0.385878	0.376804	0.399687	0.880197	0.86744	0.889184
[Ruminococcus] gauvreauii group	Lachnospiraceae	Lachnospirales	Clostridia	Firmicutes	0.0392556	0.0379832	0.0415109	0.0457844	0.0457338	0.0458212	0.391021	0.364554	0.406181	0.880629	0.86499	0.889184
Lachnospiraceae UCG-004	Lachnospiraceae	Lachnospirales	Clostridia	Firmicutes	-0.0402256	-0.0408407	-0.0395715	0.0474633	0.0474125	0.0474896	0.396353	0.389498	0.404314	0.880197	0.86744	0.889184
Holdemania	Erysipelotrichaceae	Erysipelotrichales	Bacilli	Firmicutes	-0.0201973	-0.0209815	-0.0196482	0.0244428	0.024395	0.024459	0.408228	0.390796	0.420694	0.880674	0.871553	0.890953
	Coriobacteriales Incertae Sedis	Coriobacteriales	Coriobacteriia	Actinobacteriota	-0.0284984	-0.0289106	-0.0272103	0.0347359	0.0346961	0.034783	0.412077	0.404649	0.433103	0.884151	0.874147	0.891183
	Oscillospiraceae	Oscillospirales	Clostridia	Firmicutes	0.0303793	0.0294915	0.0321248	0.0372946	0.0372482	0.0373404	0.415317	0.38853	0.429495	0.880197	0.867444	0.89546
Holdemanella	Erysipelotrichaceae	Erysipelotrichales	Bacilli	Firmicutes	0.0364457	0.0349656	0.039063	0.0454674	0.0454064	0.0455354	0.422816	0.390425	0.441481	0.885063	0.872332	0.901382
Lachnoclostridium	Lachnospiraceae	Lachnospirales	Clostridia	Firmicutes	-0.0330436	-0.0339952	-0.032319	0.0416846	0.0416359	0.0417404	0.428349	0.414353	0.437847	0.884233	0.871553	0.901015
Agathobacter	Lachnospiraceae	Lachnospirales	Clostridia	Firmicutes	-0.0276009	-0.0287678	-0.0264899	0.035877	0.0357474	0.0359617	0.442024	0.424182	0.457227	0.888206	0.877108	0.900098
Butyricimonas	Marinifilaceae	Bacteroidales	Bacteroidia	Bacteroidota	-0.0255323	-0.0262523	-0.0244796	0.0341956	0.0341489	0.03427	0.45512	0.44223	0.474582	0.894397	0.886052	0.909382
		Clostridia UCG-014	Clostridia	Firmicutes	0.045831	0.0435353	0.0475845	0.0620184	0.0619791	0.0621214	0.46011	0.442664	0.482803	0.898832	0.88661	0.913806
GCA-900066575	Lachnospiraceae	Lachnospirales	Clostridia	Firmicutes	-0.0246577	-0.0254704	-0.0242835	0.0357538	0.0357242	0.0358175	0.489925	0.476304	0.497549	0.906992	0.898577	0.921923
Lachnospiraceae UCG-001	Lachnospiraceae	Lachnospirales	Clostridia	Firmicutes	0.0254404	0.0248829	0.0262672	0.0370312	0.0370162	0.0370621	0.491986	0.478466	0.501409	0.9112	0.899595	0.927176
[Eubacterium] ventriosum group	Lachnospiraceae	Lachnospirales	Clostridia	Firmicutes	0.0281948	0.0271857	0.0296199	0.0429481	0.0429122	0.0429931	0.510687	0.490749	0.526696	0.925014	0.901932	0.933161
[Eubacterium] eligens group	Lachnospiraceae	Lachnospirales	Clostridia	Firmicutes	0.0308417	0.0301641	0.0323772	0.0469769	0.0469366	0.047014	0.511535	0.491317	0.521036	0.926641	0.899821	0.932164
Dialister	Veillonellaceae	Veillonellales-Selenomonadales	Negativicutes	Firmicutes	-0.0390596	-0.0403982	-0.0376351	0.0665845	0.0664973	0.0666524	0.55709	0.543297	0.572103	0.933364	0.926568	0.939405
Anaerotruncus	Ruminococcaceae	Oscillospirales	Clostridia	Firmicutes	-0.0159353	-0.0163167	-0.0154131	0.0274864	0.0274597	0.0275159	0.562442	0.552889	0.574557	0.932579	0.926161	0.937256
[Eubacterium] ruminantium group	Lachnospiraceae	Lachnospirales	Clostridia	Firmicutes	0.032388	0.0311696	0.0337741	0.0567347	0.0566553	0.0567844	0.56791	0.551534	0.583094	0.933364	0.926568	0.937891
Erysipelotrichaceae UCG-003	Erysipelatoclostridiaceae	Erysipelotrichales	Bacilli	Firmicutes	0.0237351	0.0222518	0.0249312	0.0431634	0.0431111	0.0432051	0.582745	0.564303	0.605977	0.933364	0.926568	0.939405
Family XIII AD3011 group	Anaerovoracaceae	Peptostreptococcales-Tissierellales	Clostridia	Firmicutes	-0.0186976	-0.0203737	-0.0177117	0.0355509	0.0355133	0.0355799	0.599357	0.566418	0.617765	0.932579	0.926161	0.939093
		RF39	Bacilli	Firmicutes	-0.0256405	-0.0274085	-0.0244206	0.0497601	0.0496911	0.0498112	0.6064	0.581374	0.623377	0.933364	0.926568	0.939405
Lachnospiraceae AC2044 group	Lachnospiraceae	Lachnospirales	Clostridia	Firmicutes	0.020226	0.0190734	0.021593	0.0392842	0.0392611	0.0393745	0.607526	0.582327	0.626907	0.933364	0.926568	0.939405
	Muribaculaceae	Bacteroidales	Bacteroidia	Bacteroidota	0.0274718	0.0266723	0.0291589	0.0540144	0.0539631	0.054074	0.611419	0.588811	0.621213	0.933364	0.926568	0.939405
Parasutterella	Sutterellaceae	Burkholderiales	Gammaproteobacteria	Proteobacteria	0.0222637	0.0208031	0.0229943	0.0457872	0.0457024	0.0458256	0.62612	0.615368	0.650364	0.933364	0.926568	0.939405
Family XIII UCG-001	Anaerovoracaceae	Peptostreptococcales-Tissierellales	Clostridia	Firmicutes	0.0155273	0.0143406	0.0169468	0.0340532	0.0340151	0.034074	0.648678	0.61835	0.67308	0.933364	0.926568	0.939405
Intestinimonas	Oscillospiraceae	Oscillospirales	Clostridia	Firmicutes	0.0151835	0.0146834	0.0160581	0.0334442	0.0334088	0.0334669	0.650077	0.631662	0.660065	0.933713	0.927397	0.939405
Anaerostipes	Lachnospiraceae	Lachnospirales	Clostridia	Firmicutes	0.015861	0.0152465	0.0170049	0.0354884	0.035406	0.03553	0.654087	0.632329	0.666557	0.933364	0.926568	0.939405
UBA1819	Ruminococcaceae	Oscillospirales	Clostridia	Firmicutes	0.0194404	0.0182888	0.0206439	0.0439776	0.0439014	0.0440264	0.659029	0.63893	0.677652	0.933713	0.927397	0.942168
Lachnospiraceae UCG-010	Lachnospiraceae	Lachnospirales	Clostridia	Firmicutes	-0.0178222	-0.0189376	-0.0170535	0.0408672	0.0407973	0.0409214	0.662904	0.643542	0.677336	0.933713	0.927397	0.939578
Lachnospiraceae FCS020 group	Lachnospiraceae	Lachnospirales	Clostridia	Firmicutes	0.0163286	0.015535	0.0178506	0.0386767	0.0386423	0.0386931	0.672694	0.644474	0.687603	0.933713	0.926568	0.942649
Defluviitaleaceae UCG-011	Defluviitaleaceae	Lachnospirales	Clostridia	Firmicutes	0.0120085	0.0116325	0.0128913	0.0290618	0.0290146	0.0290756	0.678875	0.657097	0.688227	0.933364	0.926568	0.939405
Sutterella	Sutterellaceae	Burkholderiales	Gammaproteobacteria	Proteobacteria	-0.0200237	-0.0211301	-0.018347	0.0490278	0.0489574	0.0490948	0.683539	0.666163	0.707568	0.936414	0.928537	0.943946
[Ruminococcus] gnavus group	Lachnospiraceae	Lachnospirales	Clostridia	Firmicutes	0.0167011	0.0154611	0.0182073	0.0412653	0.041197	0.0413232	0.686045	0.659447	0.707926	0.934477	0.927397	0.943491
Subdoligranulum	Ruminococcaceae	Oscillospirales	Clostridia	Firmicutes	-0.0121959	-0.0128045	-0.0112073	0.0309972	0.0309442	0.0310355	0.693817	0.67898	0.718242	0.93743	0.931729	0.948583
Coprobacter	Barnesiellaceae	Bacteroidales	Bacteroidia	Bacteroidota	-0.0125083	-0.0129033	-0.0122689	0.0323943	0.0323627	0.0324154	0.699188	0.690476	0.704833	0.936783	0.928537	0.943946
	[Eubacterium] coprostanoligenes group	Oscillospirales	Clostridia	Firmicutes	0.0141295	0.0133432	0.0159281	0.040657	0.040559	0.0407283	0.728382	0.694267	0.743473	0.94236	0.931729	0.953236
	Lachnospiraceae	Lachnospirales	Clostridia	Firmicutes	0.0130623	0.0121092	0.0139417	0.0400322	0.0399854	0.040091	0.743793	0.72726	0.762738	0.947816	0.938483	0.959731
Romboutsia	Peptostreptococcaceae	Peptostreptococcales-Tissierellales	Clostridia	Firmicutes	-0.0147722	-0.0162013	-0.0140313	0.0475912	0.0475545	0.0476122	0.755988	0.733855	0.767998	0.951163	0.942071	0.959597
	Peptococcaceae	Peptococcales	Clostridia	Firmicutes	-0.00669442	-0.00720354	-0.00644996	0.0218662	0.0218351	0.0218952	0.759826	0.741947	0.767448	0.951614	0.942071	0.958103
Fusicatenibacter	Lachnospiraceae	Lachnospirales	Clostridia	Firmicutes	0.0101906	0.00943453	0.0116038	0.0347386	0.0347021	0.0347718	0.769189	0.739075	0.785787	0.953289	0.939505	0.958559
Haemophilus	Pasteurellaceae	Enterobacterales	Gammaproteobacteria	Proteobacteria	0.0133361	0.0125845	0.0144729	0.0462705	0.0462076	0.0463448	0.773296	0.754213	0.78596	0.954672	0.942071	0.960965
Tyzzerella	Lachnospiraceae	Lachnospirales	Clostridia	Firmicutes	0.0087232	0.0077937	0.00964008	0.0320393	0.0319902	0.0320908	0.785027	0.763902	0.807646	0.9578	0.945307	0.961088
[Eubacterium] siraeum group	Ruminococcaceae	Oscillospirales	Clostridia	Firmicutes	0.0124885	0.0111911	0.0150425	0.0478544	0.0478095	0.0478856	0.794175	0.7532	0.815253	0.959664	0.94341	0.962932
Escherichia-Shigella	Enterobacteriaceae	Enterobacterales	Gammaproteobacteria	Proteobacteria	0.01686	0.0149306	0.0193593	0.0719786	0.0718772	0.0720663	0.814504	0.78769	0.83552	0.960042	0.955487	0.965789
Colidextribacter	Oscillospiraceae	Oscillospirales	Clostridia	Firmicutes	0.0086443	0.00767862	0.00957837	0.039242	0.0391991	0.039271	0.825599	0.807023	0.844392	0.961977	0.958216	0.969127
			Clostridia	Firmicutes	-0.00505995	-0.0052699	-0.00446925	0.0232942	0.0232526	0.0233137	0.828046	0.820536	0.847506	0.962661	0.960027	0.971272
Prevotella	Prevotellaceae	Bacteroidales	Bacteroidia	Bacteroidota	-0.00700104	-0.00787557	-0.0064288	0.0344805	0.0344515	0.0345164	0.839135	0.819602	0.852332	0.963151	0.960066	0.972184
Faecalibacterium	Ruminococcaceae	Oscillospirales	Clostridia	Firmicutes	0.0048146	0.00371414	0.0056613	0.026375	0.026349	0.026409	0.855203	0.830392	0.888191	0.969212	0.962207	0.974449
Oscillibacter	Oscillospiraceae	Oscillospirales	Clostridia	Firmicutes	-0.00630071	-0.00726592	-0.00522602	0.040513	0.0404529	0.0405714	0.876509	0.857692	0.897517	0.970274	0.962561	0.975247
Flavonifractor	Oscillospiraceae	Oscillospirales	Clostridia	Firmicutes	-0.00544997	-0.00666447	-0.00428798	0.0371038	0.0370421	0.0371572	0.883403	0.856916	0.907854	0.971893	0.962561	0.978419
Veillonella	Veillonellaceae	Veillonellales-Selenomonadales	Negativicutes	Firmicutes	-0.00532367	-0.00596951	-0.00436451	0.0390597	0.0389362	0.0391829	0.891495	0.879396	0.911179	0.973315	0.964789	0.979013
Lachnospiraceae NK4A136 group	Lachnospiraceae	Lachnospirales	Clostridia	Firmicutes	-0.00425083	-0.00503633	-0.00329665	0.0354294	0.035374	0.0354821	0.904474	0.886723	0.926009	0.974577	0.969815	0.981215
		Rhodospirillales	Alphaproteobacteria	Proteobacteria	-0.00459445	-0.00548692	-0.00386394	0.0407397	0.0407021	0.0408003	0.910166	0.892985	0.924425	0.974999	0.969083	0.982824
Butyricicoccus	Butyricicoccaceae	Oscillospirales	Clostridia	Firmicutes	-0.00447087	-0.00512938	-0.00340207	0.0400949	0.0400565	0.0401265	0.911177	0.898418	0.932357	0.974999	0.969815	0.983642
Oscillospira	Oscillospiraceae	Oscillospirales	Clostridia	Firmicutes	0.00232099	0.00125553	0.00302164	0.0254658	0.0254434	0.0255147	0.927426	0.905487	0.960762	0.980563	0.974661	0.985511
Monoglobus	Monoglobaceae	Monoglobales	Clostridia	Firmicutes	-0.00314092	-0.004205	-0.00123404	0.0385081	0.0384574	0.0385578	0.935032	0.91317	0.972296	0.981123	0.971105	0.989396
Phascolarctobacterium	Acidaminococcaceae	Acidaminococcales	Negativicutes	Firmicutes	-0.00444726	-0.00521287	-0.0033106	0.0599276	0.0598569	0.0599832	0.940767	0.93072	0.955842	0.981127	0.974661	0.989193
Roseburia	Lachnospiraceae	Lachnospirales	Clostridia	Firmicutes	0.0010729	-0.00105477	0.00217685	0.0402701	0.0401648	0.0403506	0.970143	0.952714	0.97791	0.986468	0.979388	0.994947
Akkermansia	Akkermansiaceae	Verrucomicrobiales	Verrucomicrobiae	Verrucomicrobiota	0.000705382	0.00012785	0.00235942	0.0503838	0.0503402	0.050427	0.973761	0.955266	0.992106	0.988385	0.982501	0.995889
Terrisporobacter	Peptostreptococcaceae	Peptostreptococcales-Tissierellales	Clostridia	Firmicutes	0.00122574	6.99003e-05	0.00228656	0.0416365	0.0416225	0.0417095	0.97535	0.956192	0.985071	0.986121	0.981184	0.995203
Desulfovibrio	Desulfovibrionaceae	Desulfovibrionales	Desulfovibrionia	Desulfobacterota	-0.000202479	-0.00112132	0.000579122	0.0375956	0.0375735	0.0376656	0.979054	0.967494	0.990352	0.990504	0.983971	0.996047
NOTE: Analyses were performed with ANCOM-BC. Models were adjusted for child sex, age, 5 genetic PCs, time in mail (i.e. the time the sample took to reach the laboratory), season of production, batch (DNA Isolation batch and sequencing batch), and number of reads. Q-values are FDR-adjusted over the 102 genera. Median (IQR) beta, SE and p- and q-values represent the median and interquartile range r…

## Sheet: ST4
Supplementary Table 4. Associations of contextual risk with microbiome genera
Genus	Family	Order	Class	Phylum	Beta - median	Beta - IQR, upper boundary	Beta - IQR, lower boundary	SE - median	SE - IQR, upper boundary	SE - IQR, lower boundary	p - median	p - IQR, upper boundary	p - IQR, lower boundary	q - median	q - IQR, upper boundary	q - IQR, lower boundary
[Eubacterium] eligens group	Lachnospiraceae	Lachnospirales	Clostridia	Firmicutes	-0.178744	-0.182969	-0.173775	0.0554192	0.0552894	0.0556111	0.00121828	0.000978739	0.0016387	0.0648215	0.0564424	0.0749878
		Clostridia UCG-014	Clostridia	Firmicutes	-0.22694	-0.228546	-0.220045	0.0743654	0.074191	0.074611	0.00225075	0.00212072	0.00303562	0.0648215	0.0584629	0.0749878
UCG-003	Oscillospiraceae	Oscillospirales	Clostridia	Firmicutes	-0.154181	-0.156584	-0.151836	0.0521096	0.0520107	0.0522589	0.00311694	0.00264828	0.0036587	0.067356	0.0564424	0.0749878
Coprococcus	Lachnospiraceae	Lachnospirales	Clostridia	Firmicutes	-0.116679	-0.11906	-0.113951	0.0396148	0.0394644	0.0397838	0.00320339	0.00275055	0.00408731	0.067356	0.0583965	0.0749878
		RF39	Bacilli	Firmicutes	-0.167144	-0.172987	-0.163364	0.0576647	0.0575765	0.0577553	0.0037297	0.00273891	0.00455582	0.0691076	0.0584629	0.0757688
Lachnospiraceae ND3007 group	Lachnospiraceae	Lachnospirales	Clostridia	Firmicutes	-0.148158	-0.152996	-0.145061	0.0514441	0.0512988	0.0515507	0.00394118	0.00304795	0.00493852	0.0689941	0.0585383	0.0759591
GCA-900066575	Lachnospiraceae	Lachnospirales	Clostridia	Firmicutes	-0.114758	-0.117312	-0.11374	0.0412642	0.0411531	0.0413759	0.00534526	0.00444004	0.00590103	0.0697962	0.0609986	0.0761644
[Eubacterium] ventriosum group	Lachnospiraceae	Lachnospirales	Clostridia	Firmicutes	-0.148205	-0.15462	-0.144251	0.0540911	0.0539672	0.0542614	0.00609243	0.00406847	0.00752462	0.0758821	0.0610354	0.0822128
Lachnospiraceae NK4A136 group	Lachnospiraceae	Lachnospirales	Clostridia	Firmicutes	-0.117908	-0.120735	-0.116545	0.0436793	0.0435066	0.0439512	0.00705301	0.00564945	0.00785485	0.0759321	0.0718201	0.083079
[Eubacterium] xylanophilum group	Lachnospiraceae	Lachnospirales	Clostridia	Firmicutes	-0.149158	-0.152918	-0.147043	0.0557452	0.0556213	0.0558231	0.00737011	0.00608239	0.00850152	0.0778572	0.0690547	0.0859142
Christensenellaceae R-7 group	Christensenellaceae	Christensenellales	Clostridia	Firmicutes	-0.131077	-0.134609	-0.128002	0.0514551	0.0512883	0.051622	0.0109754	0.00912195	0.0125676	0.10213	0.0844033	0.110861
Flavonifractor	Oscillospiraceae	Oscillospirales	Clostridia	Firmicutes	0.112047	0.108762	0.116105	0.0445454	0.0444209	0.0446872	0.0116424	0.00909808	0.0148771	0.104565	0.0871774	0.118039
Fusicatenibacter	Lachnospiraceae	Lachnospirales	Clostridia	Firmicutes	-0.0936867	-0.0971784	-0.0899888	0.0417485	0.0416525	0.0419467	0.0245441	0.0196107	0.0324284	0.173051	0.148274	0.209446
Lachnospira	Lachnospiraceae	Lachnospirales	Clostridia	Firmicutes	-0.127358	-0.130536	-0.124527	0.0569814	0.0568037	0.0570817	0.0251345	0.0214849	0.0283737	0.17352	0.15596	0.209649
[Eubacterium] siraeum group	Ruminococcaceae	Oscillospirales	Clostridia	Firmicutes	-0.127759	-0.131099	-0.123409	0.0576335	0.0574925	0.0577564	0.0263131	0.0231026	0.0322604	0.175324	0.160553	0.203102
Butyricicoccus	Butyricicoccaceae	Oscillospirales	Clostridia	Firmicutes	-0.106272	-0.113009	-0.102243	0.0487352	0.0486351	0.048832	0.0294433	0.0209426	0.0358447	0.184841	0.155245	0.22308
Faecalibacterium	Ruminococcaceae	Oscillospirales	Clostridia	Firmicutes	-0.0700491	-0.0722959	-0.0648278	0.03311	0.0330311	0.033226	0.0336218	0.0288626	0.0506216	0.201582	0.174873	0.251799
Desulfovibrio	Desulfovibrionaceae	Desulfovibrionales	Desulfovibrionia	Desulfobacterota	0.0854822	0.0833991	0.0881604	0.0436405	0.0434951	0.043824	0.0499102	0.0434657	0.0581921	0.259691	0.243278	0.284517
	Muribaculaceae	Bacteroidales	Bacteroidia	Bacteroidota	-0.117032	-0.119967	-0.109084	0.0599363	0.0596679	0.0601018	0.0503069	0.0462416	0.0668377	0.25938	0.231177	0.291103
UBA1819	Ruminococcaceae	Oscillospirales	Clostridia	Firmicutes	0.101398	0.09819	0.106962	0.0522338	0.0521289	0.0523309	0.0515427	0.0404505	0.0603571	0.253102	0.226017	0.280571
Escherichia-Shigella	Enterobacteriaceae	Enterobacterales	Gammaproteobacteria	Proteobacteria	0.169969	0.160353	0.173353	0.0877173	0.0875875	0.0879258	0.052364	0.0475202	0.0669356	0.262005	0.245538	0.292
Ruminococcus	Ruminococcaceae	Oscillospirales	Clostridia	Firmicutes	-0.0931859	-0.0950894	-0.0893269	0.0479712	0.0476809	0.0481419	0.0523897	0.0475212	0.0622839	0.257997	0.243407	0.277909
Oscillibacter	Oscillospiraceae	Oscillospirales	Clostridia	Firmicutes	0.0940878	0.0916404	0.101428	0.0488134	0.0486927	0.0489245	0.0539387	0.0372445	0.0604311	0.257497	0.224253	0.28111
Phascolarctobacterium	Acidaminococcaceae	Acidaminococcales	Negativicutes	Firmicutes	-0.130267	-0.134381	-0.125309	0.0725808	0.0724089	0.0727335	0.0727561	0.0636819	0.082918	0.308247	0.280043	0.342256
Family XIII UCG-001	Anaerovoracaceae	Peptostreptococcales-Tissierellales	Clostridia	Firmicutes	-0.0725143	-0.0756434	-0.0682577	0.0406854	0.040561	0.0407517	0.0749777	0.0623304	0.094112	0.317808	0.277306	0.361269
Bilophila	Desulfovibrionaceae	Desulfovibrionales	Desulfovibrionia	Desulfobacterota	0.074758	0.0687823	0.0780123	0.043976	0.0439	0.0441185	0.0900818	0.0775423	0.119137	0.350529	0.325862	0.429572
	Peptococcaceae	Peptococcales	Clostridia	Firmicutes	0.0441485	0.0408617	0.0482197	0.0270454	0.026951	0.0271664	0.101883	0.0742554	0.132339	0.39059	0.306742	0.445711
Lachnospiraceae FCS020 group	Lachnospiraceae	Lachnospirales	Clostridia	Firmicutes	-0.0731946	-0.0769135	-0.0692926	0.0466567	0.0465541	0.0467626	0.117575	0.0991548	0.136926	0.413114	0.385423	0.474304
Bifidobacterium	Bifidobacteriaceae	Bifidobacteriales	Actinobacteria	Actinobacteriota	0.0777355	0.0738247	0.0824057	0.0514486	0.0512755	0.0516336	0.131043	0.109465	0.152196	0.458319	0.399087	0.480507
Intestinimonas	Oscillospiraceae	Oscillospirales	Clostridia	Firmicutes	0.059744	0.0561414	0.0623528	0.0402091	0.0400997	0.0403329	0.139524	0.122072	0.162013	0.468625	0.432479	0.512919
Lachnospiraceae AC2044 group	Lachnospiraceae	Lachnospirales	Clostridia	Firmicutes	-0.0672642	-0.0702437	-0.064814	0.0470349	0.0467991	0.0471031	0.15223	0.133507	0.169163	0.489985	0.452825	0.512174
Terrisporobacter	Peptostreptococcaceae	Peptostreptococcales-Tissierellales	Clostridia	Firmicutes	-0.0727089	-0.0755661	-0.0702043	0.0510491	0.0509136	0.0511923	0.155037	0.138581	0.17189	0.485024	0.448222	0.525813
Anaerostipes	Lachnospiraceae	Lachnospirales	Clostridia	Firmicutes	-0.0631558	-0.0665043	-0.0588883	0.0447883	0.0445416	0.0449225	0.156034	0.138875	0.188923	0.498043	0.45234	0.545484
NK4A214 group	Oscillospiraceae	Oscillospirales	Clostridia	Firmicutes	-0.0694934	-0.0725025	-0.0669555	0.050451	0.0502265	0.0505458	0.166454	0.15132	0.185033	0.512711	0.476876	0.536783
[Ruminococcus] gnavus group	Lachnospiraceae	Lachnospirales	Clostridia	Firmicutes	0.0633648	0.0582399	0.0664561	0.0489442	0.048765	0.0491837	0.194097	0.176644	0.232448	0.557598	0.526686	0.584024
[Eubacterium] hallii group	Lachnospiraceae	Lachnospirales	Clostridia	Firmicutes	0.0590548	0.0561471	0.0630089	0.0465881	0.0464853	0.0466863	0.202804	0.17433	0.228682	0.57047	0.523382	0.597204
Oscillospira	Oscillospiraceae	Oscillospirales	Clostridia	Firmicutes	-0.0395072	-0.0443871	-0.0374054	0.0318742	0.0317395	0.0320055	0.212818	0.166859	0.239693	0.568937	0.498217	0.594967
Lachnospiraceae UCG-004	Lachnospiraceae	Lachnospirales	Clostridia	Firmicutes	-0.0708147	-0.0751997	-0.065502	0.0571732	0.0570661	0.0572656	0.216615	0.18888	0.253127	0.570371	0.540964	0.607174
	Eggerthellaceae	Coriobacteriales	Coriobacteriia	Actinobacteriota	-0.0462346	-0.0500444	-0.0418651	0.0382806	0.0381382	0.0384739	0.226412	0.192551	0.273568	0.58166	0.527465	0.614689
Dialister	Veillonellaceae	Veillonellales-Selenomonadales	Negativicutes	Firmicutes	0.0859272	0.0790286	0.0897895	0.0777461	0.0776064	0.0779014	0.270136	0.248545	0.310394	0.618888	0.600315	0.651123
Romboutsia	Peptostreptococcaceae	Peptostreptococcales-Tissierellales	Clostridia	Firmicutes	0.0616221	0.0563737	0.0673526	0.0561343	0.0558764	0.0562491	0.272273	0.230791	0.317159	0.616087	0.585647	0.649037
Parabacteroides	Tannerellaceae	Bacteroidales	Bacteroidia	Bacteroidota	0.0512067	0.0469079	0.054325	0.0466406	0.0465461	0.046832	0.274211	0.244169	0.316823	0.623645	0.588071	0.65055
Prevotella	Prevotellaceae	Bacteroidales	Bacteroidia	Bacteroidota	0.0475078	0.0435144	0.0505545	0.0434169	0.0431101	0.0435932	0.274443	0.246299	0.315532	0.620225	0.588828	0.651651
Erysipelotrichaceae UCG-003	Erysipelatoclostridiaceae	Erysipelotrichales	Bacilli	Firmicutes	-0.0546101	-0.0585585	-0.0515667	0.0510454	0.0509559	0.0511395	0.285028	0.253326	0.313885	0.627578	0.61049	0.65055
Holdemanella	Erysipelotrichaceae	Erysipelotrichales	Bacilli	Firmicutes	0.0591346	0.0547495	0.0654383	0.0555497	0.0554646	0.0557496	0.287746	0.237478	0.323241	0.629571	0.574665	0.667883
Colidextribacter	Oscillospiraceae	Oscillospirales	Clostridia	Firmicutes	-0.0490576	-0.0538779	-0.0460854	0.0462349	0.0461114	0.0463123	0.288828	0.243909	0.31686	0.625783	0.610969	0.651356
Haemophilus	Pasteurellaceae	Enterobacterales	Gammaproteobacteria	Proteobacteria	-0.0620669	-0.0657753	-0.0588597	0.0593984	0.0592594	0.0595117	0.295128	0.267368	0.320069	0.629058	0.616055	0.660013
Turicibacter	Erysipelotrichaceae	Erysipelotrichales	Bacilli	Firmicutes	0.0499663	0.0453256	0.0524937	0.047654	0.0475267	0.0478255	0.295189	0.268049	0.341912	0.632193	0.609308	0.66451
Monoglobus	Monoglobaceae	Monoglobales	Clostridia	Firmicutes	-0.0468527	-0.0510434	-0.0437303	0.0448943	0.0447522	0.044993	0.295491	0.254324	0.329855	0.638693	0.611856	0.659095
Collinsella	Coriobacteriaceae	Coriobacteriales	Coriobacteriia	Actinobacteriota	0.0404449	0.0386373	0.0453605	0.0388442	0.0386362	0.0389025	0.295971	0.247004	0.320367	0.631359	0.603249	0.662532
Family XIII AD3011 group	Anaerovoracaceae	Peptostreptococcales-Tissierellales	Clostridia	Firmicutes	0.0444911	0.0413266	0.0488271	0.0427243	0.0426513	0.0428091	0.296974	0.253074	0.33302	0.618115	0.587308	0.659731
Agathobacter	Lachnospiraceae	Lachnospirales	Clostridia	Firmicutes	-0.0420255	-0.0449671	-0.0378665	0.04185	0.0416817	0.0419684	0.319967	0.279252	0.366655	0.655686	0.62724	0.680501
Anaerotruncus	Ruminococcaceae	Oscillospirales	Clostridia	Firmicutes	0.0309884	0.0285794	0.035147	0.0321905	0.0321031	0.0322758	0.337258	0.277377	0.375748	0.660294	0.608909	0.699316
Intestinibacter	Peptostreptococcaceae	Peptostreptococcales-Tissierellales	Clostridia	Firmicutes	0.0551277	0.0495609	0.0577748	0.0581038	0.0579104	0.0582562	0.344366	0.31956	0.393594	0.660382	0.646689	0.685122
	[Eubacterium] coprostanoligenes group	Oscillospirales	Clostridia	Firmicutes	-0.0417794	-0.0452798	-0.038079	0.048952	0.0487846	0.0492956	0.39169	0.35398	0.439127	0.688989	0.670547	0.720291
[Ruminococcus] gauvreauii group	Lachnospiraceae	Lachnospirales	Clostridia	Firmicutes	0.0466772	0.0421443	0.0516911	0.0559069	0.0557829	0.0560141	0.403257	0.353927	0.451379	0.701964	0.674411	0.7246
	Christensenellaceae	Christensenellales	Clostridia	Firmicutes	-0.0338466	-0.0372657	-0.0303919	0.0403498	0.0402604	0.0404693	0.403485	0.355894	0.451565	0.706521	0.689369	0.732989
Hungatella	Lachnospiraceae	Lachnospirales	Clostridia	Firmicutes	0.0402741	0.0374793	0.0463153	0.0500787	0.0498495	0.0502835	0.418076	0.355432	0.453681	0.705561	0.673989	0.734377
CAG-56	Lachnospiraceae	Lachnospirales	Clostridia	Firmicutes	-0.0451826	-0.0500382	-0.0382392	0.0563371	0.0562303	0.0564324	0.423752	0.375776	0.498002	0.711893	0.687339	0.734683
Dorea	Lachnospiraceae	Lachnospirales	Clostridia	Firmicutes	0.0341787	0.0299064	0.0371192	0.0435634	0.0433251	0.0437336	0.434093	0.38905	0.492958	0.709852	0.68687	0.74506
	Coriobacteriales Incertae Sedis	Coriobacteriales	Coriobacteriia	Actinobacteriota	0.0331337	0.0308418	0.0360616	0.0431174	0.0430447	0.043281	0.442496	0.404049	0.474012	0.720748	0.684034	0.740211
[Eubacterium] ruminantium group	Lachnospiraceae	Lachnospirales	Clostridia	Firmicutes	-0.05051	-0.0571694	-0.0468215	0.066674	0.0665205	0.0668937	0.44843	0.392733	0.483154	0.714636	0.704185	0.738988
CAG-352	Ruminococcaceae	Oscillospirales	Clostridia	Firmicutes	0.0497862	0.0461856	0.0553064	0.0670129	0.0666944	0.0671378	0.45614	0.409662	0.49287	0.719272	0.700638	0.742591
		Clostridia vadinBB60 group	Clostridia	Firmicutes	-0.034397	-0.0364545	-0.0296637	0.0463899	0.0462966	0.0464918	0.459341	0.433597	0.522263	0.727051	0.71231	0.764065
Clostridium sensu stricto 1	Clostridiaceae	Clostridiales	Clostridia	Firmicutes	-0.0441019	-0.0496083	-0.0410946	0.0599696	0.0598382	0.0600741	0.460468	0.408394	0.491656	0.725032	0.704512	0.734683
Prevotella_9	Prevotellaceae	Bacteroidales	Bacteroidia	Bacteroidota	0.0791895	0.0719295	0.0911928	0.107711	0.107438	0.107852	0.462043	0.396634	0.504371	0.723124	0.695277	0.738761
UCG-005	Oscillospiraceae	Oscillospirales	Clostridia	Firmicutes	-0.0349514	-0.03865	-0.031484	0.048116	0.0479819	0.0481864	0.467153	0.422537	0.513351	0.731425	0.704535	0.753839
Lachnospiraceae UCG-001	Lachnospiraceae	Lachnospirales	Clostridia	Firmicutes	-0.0334567	-0.0363668	-0.0310612	0.0460584	0.0459697	0.046225	0.469424	0.428879	0.500326	0.724752	0.708062	0.755288
	UCG-010	Oscillospirales	Clostridia	Firmicutes	-0.0361276	-0.0399175	-0.033138	0.0540505	0.0539482	0.0541542	0.503106	0.461173	0.540647	0.739955	0.720377	0.769936
Blautia	Lachnospiraceae	Lachnospirales	Clostridia	Firmicutes	0.0201964	0.0163498	0.0240885	0.0305105	0.0304085	0.0305561	0.508155	0.428305	0.593211	0.754593	0.709447	0.801194
Lachnospiraceae UCG-010	Lachnospiraceae	Lachnospirales	Clostridia	Firmicutes	0.0316975	0.0293679	0.0366489	0.0512558	0.0512158	0.051378	0.535486	0.475237	0.567374	0.773385	0.74547	0.785643
		Rhodospirillales	Alphaproteobacteria	Proteobacteria	-0.0301716	-0.0353971	-0.0265592	0.0501281	0.0500327	0.0502358	0.546428	0.481355	0.593274	0.765	0.744911	0.797102
	Oscillospiraceae	Oscillospirales	Clostridia	Firmicutes	-0.0269165	-0.0329209	-0.0250283	0.0449828	0.0448751	0.0450697	0.549386	0.465282	0.578047	0.768366	0.723751	0.784632
			Clostridia	Firmicutes	0.0163598	0.0109549	0.0183457	0.0281806	0.0281174	0.0282456	0.560765	0.517505	0.697493	0.783438	0.734175	0.820928
[Ruminococcus] torques group	Lachnospiraceae	Lachnospirales	Clostridia	Firmicutes	0.0281418	0.0242669	0.0325082	0.0487708	0.0485997	0.0489278	0.564074	0.505241	0.619311	0.775498	0.75574	0.811105
Erysipelatoclostridium	Erysipelatoclostridiaceae	Erysipelotrichales	Bacilli	Firmicutes	-0.0189129	-0.0221772	-0.017173	0.036633	0.0364842	0.0367721	0.605008	0.544959	0.63946	0.798783	0.771866	0.821763
Roseburia	Lachnospiraceae	Lachnospirales	Clostridia	Firmicutes	-0.0238967	-0.0265943	-0.0173715	0.0472612	0.0470229	0.0473779	0.611454	0.574013	0.712843	0.805092	0.780398	0.861644
Bacteroides	Bacteroidaceae	Bacteroidales	Bacteroidia	Bacteroidota	-0.0159611	-0.0185766	-0.0118161	0.0333724	0.0333412	0.0334997	0.63286	0.57665	0.723129	0.813101	0.779132	0.859473
Incertae Sedis	Ruminococcaceae	Oscillospirales	Clostridia	Firmicutes	0.0203983	0.0155961	0.0228883	0.043339	0.0432608	0.0434315	0.637449	0.59784	0.718749	0.811812	0.792559	0.852363
UCG-002	Oscillospiraceae	Oscillospirales	Clostridia	Firmicutes	-0.0187868	-0.0225917	-0.0157927	0.0405202	0.0402871	0.0405699	0.642195	0.576157	0.694145	0.815401	0.791256	0.84179
Coprobacter	Barnesiellaceae	Bacteroidales	Bacteroidia	Bacteroidota	-0.0174482	-0.019658	-0.015876	0.0390508	0.0388859	0.0391633	0.654162	0.615844	0.683475	0.824059	0.799141	0.857957
Holdemania	Erysipelotrichaceae	Erysipelotrichales	Bacilli	Firmicutes	0.0113575	0.0084939	0.0146088	0.026697	0.0266303	0.0269337	0.66891	0.588546	0.75035	0.832377	0.794824	0.853748
Parasutterella	Sutterellaceae	Burkholderiales	Gammaproteobacteria	Proteobacteria	0.0226565	0.0202764	0.0263827	0.0532121	0.0530201	0.0533733	0.670167	0.620792	0.702144	0.829982	0.789826	0.860479
Sutterella	Sutterellaceae	Burkholderiales	Gammaproteobacteria	Proteobacteria	-0.0254049	-0.0293211	-0.0206315	0.0598428	0.0596972	0.0600282	0.671159	0.624824	0.729797	0.82848	0.797922	0.858187
Marvinbryantia	Lachnospiraceae	Lachnospirales	Clostridia	Firmicutes	-0.0159927	-0.0186099	-0.0133086	0.0403247	0.0402278	0.0404577	0.693449	0.643759	0.739296	0.850031	0.807791	0.885933
Odoribacter	Marinifilaceae	Bacteroidales	Bacteroidia	Bacteroidota	-0.0185221	-0.0221847	-0.0141741	0.0504702	0.0504039	0.05067	0.713878	0.66314	0.77999	0.849027	0.814756	0.893617
Tyzzerella	Lachnospiraceae	Lachnospirales	Clostridia	Firmicutes	0.0134195	0.00931208	0.0194317	0.0373796	0.0371362	0.037452	0.720884	0.601797	0.801905	0.835068	0.803482	0.891143
Defluviitaleaceae UCG-011	Defluviitaleaceae	Lachnospirales	Clostridia	Firmicutes	0.0115756	0.00818708	0.0147626	0.0346145	0.0344947	0.034784	0.737871	0.670919	0.813785	0.860357	0.826367	0.893296
Veillonella	Veillonellaceae	Veillonellales-Selenomonadales	Negativicutes	Firmicutes	-0.0164365	-0.0212181	-0.00878801	0.0489003	0.0487046	0.0490845	0.738306	0.66267	0.857679	0.859076	0.815252	0.921212
		Gastranaerophilales	Vampirivibrionia	Cyanobacteria	-0.0128505	-0.0170716	-0.0105264	0.0395423	0.0394837	0.0396633	0.74518	0.665512	0.790098	0.848085	0.817134	0.89312
		Izemoplasmatales	Bacilli	Firmicutes	-0.0118723	-0.015301	-0.00904234	0.0372619	0.0370065	0.0374083	0.748619	0.679987	0.808038	0.85241	0.82229	0.89312
Barnesiella	Barnesiellaceae	Bacteroidales	Bacteroidia	Bacteroidota	-0.0162049	-0.0198605	-0.00984362	0.0647805	0.0646352	0.0649166	0.802379	0.760343	0.878967	0.901539	0.86812	0.934479
	Lachnospiraceae	Lachnospirales	Clostridia	Firmicutes	0.0114161	0.00642732	0.0146951	0.046967	0.0468579	0.0471353	0.808084	0.754153	0.891481	0.905486	0.859184	0.927543
Butyricimonas	Marinifilaceae	Bacteroidales	Bacteroidia	Bacteroidota	-0.00920667	-0.0113404	-0.00589469	0.0390336	0.0389343	0.0391536	0.814778	0.772299	0.874831	0.896373	0.86776	0.936709
Subdoligranulum	Ruminococcaceae	Oscillospirales	Clostridia	Firmicutes	0.00761528	0.0044232	0.010746	0.0349967	0.0347898	0.0354348	0.827436	0.758555	0.90039	0.912013	0.873855	0.924601
Lachnoclostridium	Lachnospiraceae	Lachnospirales	Clostridia	Firmicutes	-0.00876466	-0.0149424	-0.00563982	0.0491669	0.0490202	0.0493515	0.857824	0.761347	0.909082	0.917723	0.858034	0.944435
Paraprevotella	Prevotellaceae	Bacteroidales	Bacteroidia	Bacteroidota	-0.011393	-0.015283	-0.0059344	0.0662274	0.0660779	0.0663355	0.863549	0.817722	0.928483	0.919693	0.896797	0.951387
Alistipes	Rikenellaceae	Bacteroidales	Bacteroidia	Bacteroidota	0.0073188	0.00457271	0.0115349	0.0431371	0.0430407	0.0433576	0.865644	0.790677	0.915176	0.922801	0.87321	0.963924
Akkermansia	Akkermansiaceae	Verrucomicrobiales	Verrucomicrobiae	Verrucomicrobiota	-0.00850194	-0.0110437	-0.00576514	0.0615552	0.0614257	0.061648	0.88969	0.857709	0.925671	0.934724	0.912695	0.950254
Paludicola	Ruminococcaceae	Oscillospirales	Clostridia	Firmicutes	0.0040313	0.00235367	0.00799377	0.0425659	0.0424692	0.0426941	0.907872	0.850276	0.949584	0.94084	0.917797	0.9664
DTU089	Ruminococcaceae	Oscillospirales	Clostridia	Firmicutes	0.00260701	-0.000858515	0.00535852	0.0389346	0.0388069	0.039057	0.923137	0.882333	0.959125	0.950838	0.935117	0.97324
Streptococcus	Streptococcaceae	Lactobacillales	Bacilli	Firmicutes	-0.00451819	-0.00927034	-9.68178e-05	0.0595949	0.0594058	0.0596974	0.925373	0.870938	0.971844	0.948134	0.919515	0.973225
	Ruminococcaceae	Oscillospirales	Clostridia	Firmicutes	-0.000703512	-0.00405394	0.00249264	0.0443907	0.0443006	0.0444983	0.935885	0.905981	0.964753	0.952218	0.931824	0.976222
NOTE: Analyses were performed with ANCOM-BC. Models were adjusted for child sex, age, 5 genetic PCs, time in mail (i.e. the time the sample took to reach the laboratory), season of production, batch (DNA Isolation batch and sequencing batch), and number of reads. Q-values are FDR-adjusted over the 102 genera. Median (IQR) beta, SE and p- and q-values represent the median and interquartile range r…

## Sheet: ST5
Supplementary Table 5. Associations of parental risk with microbiome genera
Genus	Family	Order	Class	Phylum	Beta - median	Beta - IQR, upper boundary	Beta - IQR, lower boundary	SE - median	SE - IQR, upper boundary	SE - IQR, lower boundary	p - median	p - IQR, upper boundary	p - IQR, lower boundary	q - median	q - IQR, upper boundary	q - IQR, lower boundary
	Ruminococcaceae	Oscillospirales	Clostridia	Firmicutes	0.0986348	0.0981169	0.099661	0.0352393	0.0351989	0.0352855	0.00512836	0.00469029	0.00536964	0.367142	0.343931	0.384022
NK4A214 group	Oscillospiraceae	Oscillospirales	Clostridia	Firmicutes	0.117241	0.116217	0.118003	0.0435554	0.043515	0.0436294	0.00712898	0.00667827	0.00753461	0.367142	0.343931	0.384022
Lachnospiraceae AC2044 group	Lachnospiraceae	Lachnospirales	Clostridia	Firmicutes	0.0952935	0.0948721	0.0961288	0.038269	0.0382447	0.0383121	0.012656	0.0120581	0.0133106	0.398516	0.388065	0.414344
GCA-900066575	Lachnospiraceae	Lachnospirales	Clostridia	Firmicutes	0.0824536	0.0820684	0.0827412	0.0345331	0.0344897	0.034568	0.0169893	0.016586	0.0173894	0.400994	0.390044	0.414344
Erysipelatoclostridium	Erysipelatoclostridiaceae	Erysipelotrichales	Bacilli	Firmicutes	-0.0668049	-0.0669705	-0.066285	0.0288371	0.0288112	0.0288889	0.0206256	0.0202797	0.0213785	0.400994	0.390044	0.414344
		Clostridia vadinBB60 group	Clostridia	Firmicutes	0.0849242	0.0841866	0.0856789	0.039201	0.0391535	0.0392678	0.0305208	0.0289909	0.0316204	0.40501	0.390044	0.42077
Parabacteroides	Tannerellaceae	Bacteroidales	Bacteroidia	Bacteroidota	0.0834164	0.0827752	0.0837124	0.0388376	0.0387748	0.0388584	0.0317409	0.030833	0.0329444	0.40501	0.390044	0.42077
Bacteroides	Bacteroidaceae	Bacteroidales	Bacteroidia	Bacteroidota	0.0580571	0.0571008	0.0587675	0.0272113	0.0271607	0.0272446	0.0329512	0.030667	0.0360112	0.40501	0.390044	0.42077
Alistipes	Rikenellaceae	Bacteroidales	Bacteroidia	Bacteroidota	0.0666927	0.0655957	0.0680998	0.0321076	0.0320742	0.0321527	0.0377419	0.0340067	0.0413465	0.405833	0.391712	0.428446
[Ruminococcus] gauvreauii group	Lachnospiraceae	Lachnospirales	Clostridia	Firmicutes	-0.0943594	-0.0955827	-0.0937131	0.0467703	0.0467369	0.0468011	0.0434272	0.0408679	0.045229	0.415801	0.399689	0.42926
	[Eubacterium] coprostanoligenes group	Oscillospirales	Clostridia	Firmicutes	0.0751722	0.0746651	0.0757474	0.0387657	0.0387073	0.0388143	0.0526083	0.0509496	0.0543141	0.420164	0.404701	0.432478
UCG-002	Oscillospiraceae	Oscillospirales	Clostridia	Firmicutes	0.0629919	0.0613105	0.0641809	0.0325742	0.0325226	0.0326215	0.0532467	0.0486592	0.0597903	0.420164	0.404701	0.432478
Streptococcus	Streptococcaceae	Lactobacillales	Bacilli	Firmicutes	-0.0939301	-0.0951878	-0.0933005	0.0491387	0.0490613	0.049187	0.0560073	0.0527803	0.0579896	0.420164	0.404701	0.432478
UCG-005	Oscillospiraceae	Oscillospirales	Clostridia	Firmicutes	0.0729452	0.0722212	0.0744436	0.0391021	0.0390598	0.0391559	0.0617108	0.0580823	0.064954	0.42165	0.405231	0.432478
	UCG-010	Oscillospirales	Clostridia	Firmicutes	0.0840467	0.0830473	0.085114	0.0452802	0.0451718	0.0453511	0.0643843	0.059894	0.0668624	0.42165	0.405231	0.432478
Odoribacter	Marinifilaceae	Bacteroidales	Bacteroidia	Bacteroidota	0.0770352	0.0766633	0.0777302	0.0418806	0.0418348	0.0419255	0.0656394	0.0633113	0.067492	0.427546	0.410497	0.438098
[Eubacterium] eligens group	Lachnospiraceae	Lachnospirales	Clostridia	Firmicutes	0.0831982	0.0827105	0.0836315	0.0466152	0.046579	0.0466473	0.0740103	0.072884	0.0761277	0.448415	0.441591	0.461244
Lachnospira	Lachnospiraceae	Lachnospirales	Clostridia	Firmicutes	0.0783569	0.0779124	0.0791037	0.0476474	0.0475833	0.0476744	0.100085	0.0971233	0.102275	0.536631	0.524056	0.546877
Turicibacter	Erysipelotrichaceae	Erysipelotrichales	Bacilli	Firmicutes	-0.0619167	-0.062438	-0.0612154	0.0378871	0.0378626	0.0379288	0.102113	0.099321	0.106455	0.536631	0.524056	0.549872
Lachnospiraceae NK4A136 group	Lachnospiraceae	Lachnospirales	Clostridia	Firmicutes	0.0549913	0.0541418	0.0555574	0.0342351	0.0341727	0.0342945	0.108401	0.105465	0.113392	0.547638	0.528231	0.560331
Romboutsia	Peptostreptococcaceae	Peptostreptococcales-Tissierellales	Clostridia	Firmicutes	-0.0728965	-0.0736719	-0.0723249	0.0464386	0.0463891	0.0464905	0.115978	0.112867	0.119281	0.547749	0.528231	0.566534
UCG-003	Oscillospiraceae	Oscillospirales	Clostridia	Firmicutes	0.063686	0.0626291	0.0647924	0.0417439	0.0416998	0.0417784	0.127348	0.120676	0.133157	0.548802	0.534295	0.57208
DTU089	Ruminococcaceae	Oscillospirales	Clostridia	Firmicutes	-0.0457468	-0.0464327	-0.0454127	0.0304478	0.0304297	0.0304787	0.133067	0.127688	0.135635	0.552231	0.534295	0.57265
CAG-56	Lachnospiraceae	Lachnospirales	Clostridia	Firmicutes	0.0707825	0.07038	0.0711012	0.0478305	0.0478103	0.0478509	0.138956	0.136826	0.141143	0.552231	0.534295	0.57265
[Eubacterium] ventriosum group	Lachnospiraceae	Lachnospirales	Clostridia	Firmicutes	0.0658663	0.0653719	0.0662275	0.0446079	0.0445414	0.0446881	0.140113	0.137498	0.142071	0.556721	0.534295	0.57265
		Clostridia UCG-014	Clostridia	Firmicutes	0.0940302	0.0917301	0.0959081	0.0639577	0.0638069	0.0640868	0.142113	0.13433	0.151017	0.552231	0.534295	0.576103
Christensenellaceae R-7 group	Christensenellaceae	Christensenellales	Clostridia	Firmicutes	0.0653058	0.0638973	0.0675096	0.0447746	0.0447166	0.0448354	0.144929	0.13113	0.153165	0.552231	0.534295	0.575882
[Ruminococcus] gnavus group	Lachnospiraceae	Lachnospirales	Clostridia	Firmicutes	-0.0570768	-0.0584077	-0.0556066	0.0395842	0.0395314	0.0396544	0.148612	0.14038	0.159726	0.556854	0.534295	0.581644
Paludicola	Ruminococcaceae	Oscillospirales	Clostridia	Firmicutes	0.0498344	0.0494988	0.0502892	0.0358902	0.0358623	0.035916	0.165052	0.160984	0.167769	0.584316	0.570885	0.589558
Escherichia-Shigella	Enterobacteriaceae	Enterobacterales	Gammaproteobacteria	Proteobacteria	-0.0987954	-0.0999333	-0.0983339	0.0723607	0.0722438	0.072413	0.171578	0.166546	0.174247	0.586339	0.572973	0.59677
Ruminococcus	Ruminococcaceae	Oscillospirales	Clostridia	Firmicutes	0.0537136	0.0533849	0.0541295	0.0400721	0.040035	0.0400971	0.179624	0.176239	0.183062	0.594069	0.58557	0.59937
Lachnospiraceae UCG-004	Lachnospiraceae	Lachnospirales	Clostridia	Firmicutes	0.0649479	0.0645957	0.0654146	0.0491983	0.0491407	0.0492714	0.18701	0.183393	0.189867	0.60194	0.594896	0.610085
Butyricimonas	Marinifilaceae	Bacteroidales	Bacteroidia	Bacteroidota	0.0442986	0.0440645	0.0447117	0.034449	0.0344213	0.0344633	0.197862	0.195069	0.201002	0.617568	0.608851	0.627369
Blautia	Lachnospiraceae	Lachnospirales	Clostridia	Firmicutes	-0.0285812	-0.0288868	-0.0279424	0.0242264	0.0241953	0.0242486	0.238339	0.233462	0.248444	0.684813	0.67315	0.70544
UBA1819	Ruminococcaceae	Oscillospirales	Clostridia	Firmicutes	-0.0508346	-0.0514706	-0.049871	0.0435009	0.0434263	0.0435444	0.242693	0.236906	0.251886	0.684813	0.67769	0.70544
[Eubacterium] siraeum group	Ruminococcaceae	Oscillospirales	Clostridia	Firmicutes	0.0533059	0.0519133	0.0542961	0.0469845	0.0468912	0.0470741	0.256608	0.24707	0.270487	0.694961	0.679152	0.70544
Incertae Sedis	Ruminococcaceae	Oscillospirales	Clostridia	Firmicutes	-0.0409149	-0.0414244	-0.040006	0.0362723	0.036207	0.0363272	0.258599	0.253559	0.269908	0.690899	0.679132	0.70544
Holdemania	Erysipelotrichaceae	Erysipelotrichales	Bacilli	Firmicutes	-0.0255452	-0.0257133	-0.0253598	0.0230071	0.0229509	0.0230329	0.266252	0.262762	0.270189	0.691018	0.679132	0.70544
Lachnospiraceae UCG-010	Lachnospiraceae	Lachnospirales	Clostridia	Firmicutes	-0.0444052	-0.0450592	-0.0437779	0.0401166	0.0400602	0.0401591	0.267887	0.261282	0.275507	0.695083	0.679152	0.70564
[Eubacterium] xylanophilum group	Lachnospiraceae	Lachnospirales	Clostridia	Firmicutes	0.0503184	0.0493792	0.0507523	0.0455727	0.045525	0.0456191	0.268998	0.26498	0.278271	0.695083	0.681761	0.705539
	Lachnospiraceae	Lachnospirales	Clostridia	Firmicutes	0.0436225	0.0429306	0.0442372	0.0397771	0.0397441	0.0398059	0.273133	0.266275	0.280431	0.696485	0.67995	0.706563
Haemophilus	Pasteurellaceae	Enterobacterales	Gammaproteobacteria	Proteobacteria	-0.0515016	-0.0527278	-0.0503613	0.0478614	0.0477957	0.047941	0.281687	0.270618	0.292229	0.697828	0.680377	0.714425
Bilophila	Desulfovibrionaceae	Desulfovibrionales	Desulfovibrionia	Desulfobacterota	0.0383346	0.0375834	0.038822	0.0376028	0.0375741	0.0376398	0.307639	0.302638	0.318062	0.716502	0.712201	0.722132
Lachnoclostridium	Lachnospiraceae	Lachnospirales	Clostridia	Firmicutes	0.0372897	0.0368369	0.0377668	0.0376859	0.0376547	0.0376973	0.322124	0.316403	0.327598	0.718319	0.714029	0.727729
Veillonella	Veillonellaceae	Veillonellales-Selenomonadales	Negativicutes	Firmicutes	-0.0393017	-0.040171	-0.0375346	0.0398379	0.0397467	0.0399312	0.323524	0.314308	0.344956	0.721981	0.713628	0.736929
	Muribaculaceae	Bacteroidales	Bacteroidia	Bacteroidota	0.0505925	0.0499826	0.0511052	0.0520565	0.0519857	0.0521085	0.331401	0.325493	0.336439	0.720227	0.713628	0.73619
Dorea	Lachnospiraceae	Lachnospirales	Clostridia	Firmicutes	-0.0325848	-0.0333609	-0.0318777	0.0342774	0.0342276	0.0343128	0.341049	0.33012	0.351623	0.72169	0.714264	0.739127
Fusicatenibacter	Lachnospiraceae	Lachnospirales	Clostridia	Firmicutes	-0.0342282	-0.0350625	-0.0332427	0.0358598	0.0358226	0.0359238	0.341256	0.328014	0.353417	0.720227	0.714029	0.738799
Family XIII UCG-001	Anaerovoracaceae	Peptostreptococcales-Tissierellales	Clostridia	Firmicutes	0.0335886	0.0328805	0.0341188	0.0353373	0.0352866	0.0353634	0.341836	0.334098	0.352591	0.722724	0.713628	0.738408
Intestinimonas	Oscillospiraceae	Oscillospirales	Clostridia	Firmicutes	0.0324877	0.0320959	0.032841	0.0342754	0.0342497	0.0343122	0.343031	0.337848	0.348701	0.728107	0.717549	0.737217
Colidextribacter	Oscillospiraceae	Oscillospirales	Clostridia	Firmicutes	0.0354479	0.0350381	0.0357572	0.0410121	0.0409915	0.0410459	0.387358	0.382446	0.393076	0.748336	0.744619	0.752973
Barnesiella	Barnesiellaceae	Bacteroidales	Bacteroidia	Bacteroidota	0.0492965	0.0485101	0.0502322	0.057035	0.0569833	0.0570879	0.387488	0.379343	0.395155	0.748178	0.744619	0.752973
Defluviitaleaceae UCG-011	Defluviitaleaceae	Lachnospirales	Clostridia	Firmicutes	0.0254719	0.0251108	0.0257155	0.0299917	0.0299516	0.0300133	0.396025	0.39068	0.40242	0.748892	0.744203	0.753957
Prevotella_9	Prevotellaceae	Bacteroidales	Bacteroidia	Bacteroidota	-0.0766945	-0.0784504	-0.0752362	0.0914405	0.0913431	0.0915825	0.40247	0.390667	0.410471	0.751044	0.746303	0.760282
[Ruminococcus] torques group	Lachnospiraceae	Lachnospirales	Clostridia	Firmicutes	-0.0332431	-0.0340559	-0.0326612	0.0395612	0.0395398	0.0396361	0.402783	0.388837	0.409372	0.753061	0.747094	0.760282
Terrisporobacter	Peptostreptococcaceae	Peptostreptococcales-Tissierellales	Clostridia	Firmicutes	-0.0342594	-0.0348587	-0.033256	0.0417012	0.0416632	0.0417698	0.412426	0.403183	0.425281	0.754854	0.748108	0.762586
Coprobacter	Barnesiellaceae	Bacteroidales	Bacteroidia	Bacteroidota	0.0255193	0.0251657	0.0258125	0.0319607	0.0319339	0.0319768	0.424552	0.418681	0.430493	0.762481	0.753968	0.769515
	Coriobacteriales Incertae Sedis	Coriobacteriales	Coriobacteriia	Actinobacteriota	-0.0262963	-0.0266314	-0.0259646	0.0330048	0.0329869	0.0330162	0.425724	0.419551	0.431651	0.763332	0.75404	0.770247
	Christensenellaceae	Christensenellales	Clostridia	Firmicutes	0.0237855	0.0232045	0.024747	0.0338847	0.0338424	0.0339298	0.482454	0.466497	0.493325	0.842054	0.814393	0.858078
		Rhodospirillales	Alphaproteobacteria	Proteobacteria	0.0264057	0.0256536	0.0269502	0.0403484	0.0403128	0.040406	0.512521	0.504237	0.526483	0.876136	0.863222	0.887881
Butyricicoccus	Butyricicoccaceae	Oscillospirales	Clostridia	Firmicutes	0.0250218	0.0246784	0.025907	0.0408685	0.0408405	0.0409047	0.540126	0.526687	0.546634	0.893463	0.884772	0.898122
Tyzzerella	Lachnospiraceae	Lachnospirales	Clostridia	Firmicutes	-0.0199972	-0.0205024	-0.0197784	0.0328215	0.0327161	0.0328878	0.543571	0.531867	0.545886	0.891814	0.885598	0.899599
Akkermansia	Akkermansiaceae	Verrucomicrobiales	Verrucomicrobiae	Verrucomicrobiota	-0.0298502	-0.0307238	-0.0291342	0.0507329	0.0506186	0.0507505	0.55487	0.545342	0.566433	0.898154	0.894909	0.903548
		Izemoplasmatales	Bacilli	Firmicutes	0.0169896	0.016707	0.0172182	0.0295397	0.0295101	0.0295751	0.56485	0.559654	0.57178	0.902044	0.897567	0.909298
Coprococcus	Lachnospiraceae	Lachnospirales	Clostridia	Firmicutes	0.0196101	0.0189454	0.020571	0.0347302	0.0346609	0.0347932	0.572471	0.55455	0.584282	0.903498	0.897531	0.915111
Anaerotruncus	Ruminococcaceae	Oscillospirales	Clostridia	Firmicutes	0.0142601	0.0134217	0.0145819	0.0264229	0.0263816	0.0264604	0.58896	0.581533	0.610812	0.914932	0.905064	0.926878
Clostridium sensu stricto 1	Clostridiaceae	Clostridiales	Clostridia	Firmicutes	-0.0248384	-0.025352	-0.0238523	0.0472899	0.0472267	0.0473551	0.599633	0.591235	0.614393	0.918248	0.906919	0.927456
[Eubacterium] hallii group	Lachnospiraceae	Lachnospirales	Clostridia	Firmicutes	-0.019043	-0.0197459	-0.0186299	0.038254	0.0382102	0.0382884	0.618579	0.606186	0.626221	0.925159	0.917454	0.930608
CAG-352	Ruminococcaceae	Oscillospirales	Clostridia	Firmicutes	0.0270943	0.0266931	0.0275638	0.0549216	0.0548805	0.0549516	0.621974	0.615302	0.626709	0.924935	0.917564	0.935117
Hungatella	Lachnospiraceae	Lachnospirales	Clostridia	Firmicutes	0.0212797	0.0205401	0.0222665	0.043986	0.0439435	0.0440283	0.628405	0.612895	0.640084	0.926861	0.913677	0.938706
Monoglobus	Monoglobaceae	Monoglobales	Clostridia	Firmicutes	-0.0176752	-0.0182809	-0.0172003	0.0383694	0.0383404	0.0384314	0.644719	0.633844	0.653975	0.935814	0.923245	0.946244
Parasutterella	Sutterellaceae	Burkholderiales	Gammaproteobacteria	Proteobacteria	0.019647	0.0190954	0.0207504	0.0475072	0.0474044	0.0476475	0.680363	0.662068	0.687391	0.952641	0.943161	0.956742
Oscillibacter	Oscillospiraceae	Oscillospirales	Clostridia	Firmicutes	0.0157177	0.0151852	0.0165589	0.041473	0.0414171	0.0415273	0.704954	0.689212	0.714075	0.953417	0.948929	0.956742
Agathobacter	Lachnospiraceae	Lachnospirales	Clostridia	Firmicutes	0.0132668	0.0129157	0.0136988	0.035624	0.035589	0.0356616	0.709692	0.700364	0.716909	0.953997	0.948929	0.958575
Phascolarctobacterium	Acidaminococcaceae	Acidaminococcales	Negativicutes	Firmicutes	0.0221546	0.0215663	0.0227456	0.0601422	0.0601012	0.060179	0.712798	0.705314	0.719846	0.954899	0.951517	0.959968
Anaerostipes	Lachnospiraceae	Lachnospirales	Clostridia	Firmicutes	0.0123714	0.01184	0.0129754	0.0336104	0.033559	0.0336828	0.713265	0.699392	0.72475	0.95378	0.948929	0.957685
			Clostridia	Firmicutes	0.00841012	0.00825463	0.00864883	0.0231147	0.0230769	0.0231578	0.715806	0.70922	0.720441	0.953997	0.948929	0.959968
Subdoligranulum	Ruminococcaceae	Oscillospirales	Clostridia	Firmicutes	-0.00825926	-0.00846585	-0.00806347	0.0268422	0.026811	0.026877	0.758152	0.752127	0.764046	0.956103	0.952375	0.960887
Holdemanella	Erysipelotrichaceae	Erysipelotrichales	Bacilli	Firmicutes	-0.0130005	-0.0142674	-0.0120015	0.0456096	0.0455413	0.0456843	0.77628	0.754058	0.792432	0.956103	0.951517	0.961491
Sutterella	Sutterellaceae	Burkholderiales	Gammaproteobacteria	Proteobacteria	0.0145709	0.0138463	0.0153611	0.0513622	0.0512824	0.0514333	0.776718	0.76444	0.787025	0.956103	0.952375	0.961491
Lachnospiraceae ND3007 group	Lachnospiraceae	Lachnospirales	Clostridia	Firmicutes	-0.0123493	-0.0130844	-0.0113906	0.0441294	0.044073	0.0441691	0.77997	0.766409	0.796522	0.956103	0.952375	0.961491
Prevotella	Prevotellaceae	Bacteroidales	Bacteroidia	Bacteroidota	-0.00877527	-0.00902525	-0.00812957	0.0350984	0.0350608	0.0351293	0.802568	0.797083	0.816988	0.956103	0.952375	0.961491
Bifidobacterium	Bifidobacteriaceae	Bifidobacteriales	Actinobacteria	Actinobacteriota	-0.0106306	-0.0116114	-0.00984506	0.0425554	0.0424917	0.0426232	0.802959	0.785406	0.816774	0.956103	0.952375	0.961491
		RF39	Bacilli	Firmicutes	0.0123114	0.0112285	0.0137025	0.0497761	0.0496781	0.0498456	0.804377	0.783424	0.820989	0.956548	0.952442	0.961519
Faecalibacterium	Ruminococcaceae	Oscillospirales	Clostridia	Firmicutes	0.00701978	0.00673148	0.00747644	0.0284792	0.0284233	0.0285422	0.805821	0.793402	0.813055	0.956548	0.952375	0.961491
	Peptococcaceae	Peptococcales	Clostridia	Firmicutes	0.0051601	0.0049385	0.00528992	0.0212927	0.0212814	0.0213233	0.808734	0.803999	0.816377	0.956103	0.952375	0.961491
		Gastranaerophilales	Vampirivibrionia	Cyanobacteria	-0.00694965	-0.00726148	-0.00657986	0.0293853	0.0293684	0.0294164	0.813101	0.804785	0.823149	0.956103	0.952375	0.961491
	Oscillospiraceae	Oscillospirales	Clostridia	Firmicutes	-0.00815803	-0.00950303	-0.00720738	0.0378268	0.0377621	0.0378947	0.829373	0.80133	0.849303	0.956103	0.952375	0.961573
Collinsella	Coriobacteriaceae	Coriobacteriales	Coriobacteriia	Actinobacteriota	-0.00707766	-0.00751271	-0.00634374	0.0358085	0.0357692	0.0358455	0.843575	0.833601	0.859284	0.956754	0.953285	0.962589
Family XIII AD3011 group	Anaerovoracaceae	Peptostreptococcales-Tissierellales	Clostridia	Firmicutes	-0.00694436	-0.00786505	-0.00632847	0.0358597	0.0358033	0.0359517	0.846317	0.82652	0.859957	0.956103	0.952375	0.961573
Marvinbryantia	Lachnospiraceae	Lachnospirales	Clostridia	Firmicutes	-0.00587845	-0.00638186	-0.0054077	0.0319062	0.0318977	0.0319254	0.853873	0.841451	0.865537	0.957405	0.953729	0.96264
Intestinibacter	Peptostreptococcaceae	Peptostreptococcales-Tissierellales	Clostridia	Firmicutes	0.00735433	0.00695572	0.00856841	0.0465138	0.046453	0.0465589	0.874474	0.853699	0.881191	0.961359	0.956491	0.969269
Erysipelotrichaceae UCG-003	Erysipelatoclostridiaceae	Erysipelotrichales	Bacilli	Firmicutes	0.00670856	0.00609461	0.00717084	0.042813	0.0427714	0.0428342	0.875702	0.867012	0.88676	0.961894	0.956708	0.969459
Lachnospiraceae FCS020 group	Lachnospiraceae	Lachnospirales	Clostridia	Firmicutes	-0.00522077	-0.00567528	-0.00495905	0.0390024	0.0389642	0.0390581	0.893441	0.884226	0.899037	0.965625	0.958207	0.972025
[Eubacterium] ruminantium group	Lachnospiraceae	Lachnospirales	Clostridia	Firmicutes	0.00721346	0.0062965	0.00784924	0.0547906	0.0547578	0.0548368	0.895302	0.886002	0.908443	0.970287	0.958348	0.974045
Roseburia	Lachnospiraceae	Lachnospirales	Clostridia	Firmicutes	0.00460846	0.00429515	0.00553163	0.0435869	0.04354	0.0436252	0.915743	0.899048	0.921599	0.972823	0.957479	0.977939
Paraprevotella	Prevotellaceae	Bacteroidales	Bacteroidia	Bacteroidota	0.00502076	0.00401056	0.00705683	0.0546863	0.054626	0.0547513	0.92702	0.897205	0.941583	0.973693	0.963108	0.98057
Flavonifractor	Oscillospiraceae	Oscillospirales	Clostridia	Firmicutes	0.00345038	0.00156765	0.00409517	0.0379292	0.0378288	0.0379922	0.927245	0.914042	0.967098	0.977856	0.971822	0.985564
Dialister	Veillonellaceae	Veillonellales-Selenomonadales	Negativicutes	Firmicutes	-0.0040704	-0.00458034	-0.00331651	0.0646526	0.0645626	0.0647403	0.949867	0.943568	0.959087	0.980139	0.974634	0.985637
Oscillospira	Oscillospiraceae	Oscillospirales	Clostridia	Firmicutes	0.00131163	0.000805802	0.00158782	0.0273454	0.0273151	0.0273824	0.961729	0.95366	0.976453	0.983447	0.978225	0.988645
Lachnospiraceae UCG-001	Lachnospiraceae	Lachnospirales	Clostridia	Firmicutes	0.00155921	0.0010975	0.00189485	0.0356567	0.0356293	0.0356838	0.965056	0.957639	0.975463	0.982358	0.977833	0.987966
	Eggerthellaceae	Coriobacteriales	Coriobacteriia	Actinobacteriota	-0.00101905	-0.00136603	-0.000791684	0.0320499	0.0320259	0.0320723	0.974628	0.96609	0.980305	0.98655	0.97967	0.99326
Desulfovibrio	Desulfovibrionaceae	Desulfovibrionales	Desulfovibrionia	Desulfobacterota	0.000478025	0.000195354	0.000961164	0.0360007	0.0359483	0.0360309	0.988892	0.976796	0.993647	0.990798	0.986006	0.99403
NOTE: Analyses were performed with ANCOM-BC. Models were adjusted for child sex, age, 5 genetic PCs, time in mail (i.e. the time the sample took to reach the laboratory), season of production, batch (DNA Isolation batch and sequencing batch), and number of reads. Q-values are FDR-adjusted over the 102 genera. Median (IQR) beta, SE and p- and q-values represent the median and interquartile range r…

## Sheet: ST6
Supplementary Table 6. Associations of interpersonal risk with microbiome genera
Genus	Family	Order	Class	Phylum	Beta - median	Beta - IQR, upper boundary	Beta - IQR, lower boundary	SE - median	SE - IQR, upper boundary	SE - IQR, lower boundary	p - median	p - IQR, upper boundary	p - IQR, lower boundary	q - median	q - IQR, upper boundary	q - IQR, lower boundary
Parasutterella	Sutterellaceae	Burkholderiales	Gammaproteobacteria	Proteobacteria	-0.106409	-0.108099	-0.104767	0.0498518	0.049768	0.0499482	0.032688	0.0302887	0.0355539	0.980408	0.95413	0.988303
Ruminococcus	Ruminococcaceae	Oscillospirales	Clostridia	Firmicutes	-0.094418	-0.0953639	-0.093351	0.0464902	0.0463093	0.046605	0.0422174	0.039964	0.0439493	0.980408	0.95413	0.988303
[Eubacterium] siraeum group	Ruminococcaceae	Oscillospirales	Clostridia	Firmicutes	0.102569	0.100098	0.104704	0.0536999	0.0536298	0.0537433	0.0566861	0.0509214	0.0623562	0.980408	0.95413	0.988303
Holdemanella	Erysipelotrichaceae	Erysipelotrichales	Bacilli	Firmicutes	0.0951247	0.0938101	0.0968364	0.0502793	0.0501685	0.050374	0.0584951	0.0535986	0.062015	0.980408	0.95413	0.988303
	Christensenellaceae	Christensenellales	Clostridia	Firmicutes	-0.0673219	-0.0685073	-0.0657552	0.0365104	0.0364793	0.0365506	0.0655557	0.0602321	0.071414	0.980408	0.95413	0.988303
Flavonifractor	Oscillospiraceae	Oscillospirales	Clostridia	Firmicutes	-0.0748614	-0.0757266	-0.0741151	0.041926	0.0418191	0.0419872	0.073555	0.0705089	0.0768106	0.980408	0.95413	0.988303
Paraprevotella	Prevotellaceae	Bacteroidales	Bacteroidia	Bacteroidota	0.107946	0.106522	0.110734	0.0623525	0.0622731	0.0624803	0.083215	0.0760735	0.087146	0.980408	0.95413	0.988303
		Clostridia vadinBB60 group	Clostridia	Firmicutes	0.0732988	0.071096	0.0739246	0.0436165	0.0435791	0.0436742	0.0932659	0.0898323	0.10379	0.980408	0.963157	0.988303
Prevotella	Prevotellaceae	Bacteroidales	Bacteroidia	Bacteroidota	0.0706996	0.0681126	0.0712765	0.0422299	0.0421304	0.0423034	0.0937887	0.0904797	0.106381	0.980408	0.95413	0.988303
Prevotella_9	Prevotellaceae	Bacteroidales	Bacteroidia	Bacteroidota	0.165262	0.162701	0.168644	0.0988756	0.0988132	0.0990333	0.094871	0.0878696	0.099842	0.980408	0.95413	0.988303
UBA1819	Ruminococcaceae	Oscillospirales	Clostridia	Firmicutes	-0.0771692	-0.0785061	-0.0755506	0.0470493	0.0469759	0.0471213	0.1012	0.0957889	0.107365	0.983228	0.963157	0.989994
Bifidobacterium	Bifidobacteriaceae	Bifidobacteriales	Actinobacteria	Actinobacteriota	-0.0710251	-0.0725642	-0.0691514	0.0502749	0.0502121	0.0503641	0.157353	0.149869	0.170141	0.989999	0.984945	0.995457
Phascolarctobacterium	Acidaminococcaceae	Acidaminococcales	Negativicutes	Firmicutes	0.0912254	0.0892413	0.091937	0.0675208	0.0674489	0.0676155	0.176972	0.172404	0.1868	0.989999	0.984945	0.995457
Anaerostipes	Lachnospiraceae	Lachnospirales	Clostridia	Firmicutes	-0.0474661	-0.0486103	-0.0462077	0.0384662	0.0384141	0.0385351	0.218392	0.206296	0.229638	0.989999	0.984945	0.995457
Incertae Sedis	Ruminococcaceae	Oscillospirales	Clostridia	Firmicutes	-0.0485254	-0.0499214	-0.0470556	0.0397026	0.0396781	0.0397262	0.221946	0.208963	0.235622	0.989999	0.984945	0.995457
Lachnospiraceae UCG-010	Lachnospiraceae	Lachnospirales	Clostridia	Firmicutes	0.0544176	0.05361	0.0570061	0.0461734	0.0461221	0.0462165	0.238739	0.217157	0.2452	0.989999	0.984945	0.995457
UCG-003	Oscillospiraceae	Oscillospirales	Clostridia	Firmicutes	0.0529636	0.051829	0.0538011	0.0455288	0.0454768	0.0455761	0.244554	0.237059	0.255127	0.989999	0.984945	0.995457
Sutterella	Sutterellaceae	Burkholderiales	Gammaproteobacteria	Proteobacteria	0.0635534	0.0612721	0.0659024	0.0558385	0.0557645	0.0558939	0.255367	0.237634	0.271734	0.989999	0.984945	0.995457
Lachnospiraceae AC2044 group	Lachnospiraceae	Lachnospirales	Clostridia	Firmicutes	0.0466831	0.0451115	0.0476797	0.0420688	0.0420011	0.0421442	0.266525	0.257908	0.284917	0.989999	0.984945	0.995457
[Eubacterium] ruminantium group	Lachnospiraceae	Lachnospirales	Clostridia	Firmicutes	0.0655354	0.0637309	0.0678527	0.0599546	0.0598626	0.0600411	0.274597	0.25688	0.28757	0.989999	0.984945	0.995457
			Clostridia	Firmicutes	0.028742	0.0282708	0.0292249	0.026532	0.0264582	0.0265793	0.278263	0.269442	0.286152	0.989999	0.984945	0.995457
Erysipelatoclostridium	Erysipelatoclostridiaceae	Erysipelotrichales	Bacilli	Firmicutes	-0.0349858	-0.0364197	-0.0338486	0.0331689	0.033126	0.0332039	0.291508	0.273016	0.307191	0.989999	0.984945	0.995457
[Eubacterium] hallii group	Lachnospiraceae	Lachnospirales	Clostridia	Firmicutes	-0.0439215	-0.0453479	-0.0418262	0.0423602	0.0422869	0.0423989	0.299914	0.283976	0.324058	0.989999	0.984945	0.995457
Blautia	Lachnospiraceae	Lachnospirales	Clostridia	Firmicutes	-0.0281607	-0.0285999	-0.0274008	0.0272139	0.027178	0.0272527	0.301102	0.292799	0.312324	0.989999	0.984945	0.995457
[Eubacterium] eligens group	Lachnospiraceae	Lachnospirales	Clostridia	Firmicutes	0.0520866	0.0502219	0.0546845	0.0522204	0.0521745	0.0522893	0.318149	0.295288	0.336097	0.989999	0.984945	0.995457
GCA-900066575	Lachnospiraceae	Lachnospirales	Clostridia	Firmicutes	0.0352868	0.0338244	0.035964	0.0377444	0.0377155	0.0377812	0.349828	0.340507	0.370514	0.989999	0.984945	0.995457
DTU089	Ruminococcaceae	Oscillospirales	Clostridia	Firmicutes	0.0330106	0.0319465	0.0348443	0.0363374	0.0363001	0.0363645	0.363105	0.336585	0.379355	0.989999	0.984945	0.995457
[Eubacterium] ventriosum group	Lachnospiraceae	Lachnospirales	Clostridia	Firmicutes	-0.043852	-0.0451483	-0.0417444	0.0492014	0.0491442	0.0492472	0.373096	0.358412	0.396189	0.989999	0.984945	0.995457
Erysipelotrichaceae UCG-003	Erysipelatoclostridiaceae	Erysipelotrichales	Bacilli	Firmicutes	-0.0424442	-0.043926	-0.0413678	0.047673	0.0476289	0.0477227	0.373173	0.355508	0.386356	0.989999	0.984945	0.995457
	Ruminococcaceae	Oscillospirales	Clostridia	Firmicutes	-0.0347536	-0.0359865	-0.0339714	0.040423	0.0403738	0.04046	0.389112	0.374162	0.401151	0.989999	0.984945	0.995457
UCG-005	Oscillospiraceae	Oscillospirales	Clostridia	Firmicutes	0.0365349	0.0349701	0.0383357	0.0425868	0.0424836	0.0426624	0.392133	0.367987	0.410727	0.989999	0.984945	0.995457
Coprococcus	Lachnospiraceae	Lachnospirales	Clostridia	Firmicutes	0.0306403	0.0286025	0.0313534	0.0363568	0.036323	0.0364788	0.400949	0.391175	0.430742	0.989999	0.984945	0.995457
	Eggerthellaceae	Coriobacteriales	Coriobacteriia	Actinobacteriota	0.0302718	0.029095	0.0312947	0.037222	0.0371767	0.0372976	0.416471	0.400024	0.434562	0.989999	0.984945	0.995457
[Eubacterium] xylanophilum group	Lachnospiraceae	Lachnospirales	Clostridia	Firmicutes	-0.0403496	-0.0422528	-0.0391343	0.0508494	0.0507816	0.0509038	0.427531	0.407044	0.44188	0.989999	0.984945	0.995457
		Rhodospirillales	Alphaproteobacteria	Proteobacteria	-0.0367875	-0.0375107	-0.0356628	0.0468683	0.0467922	0.0469487	0.431531	0.422891	0.447869	0.989999	0.984945	0.995457
Intestinimonas	Oscillospiraceae	Oscillospirales	Clostridia	Firmicutes	-0.0306334	-0.0315158	-0.0290297	0.0394794	0.0394448	0.0395074	0.437706	0.42583	0.462265	0.989999	0.984945	0.995457
	Coriobacteriales Incertae Sedis	Coriobacteriales	Coriobacteriia	Actinobacteriota	-0.0279694	-0.0292114	-0.0261596	0.0367058	0.0366447	0.0368004	0.446477	0.42461	0.476097	0.989999	0.984945	0.995457
Lachnospiraceae NK4A136 group	Lachnospiraceae	Lachnospirales	Clostridia	Firmicutes	0.027109	0.0260979	0.0287682	0.0373987	0.0372963	0.0374952	0.468778	0.443382	0.485757	0.989999	0.984945	0.995457
Tyzzerella	Lachnospiraceae	Lachnospirales	Clostridia	Firmicutes	-0.0235147	-0.0249532	-0.0219106	0.033093	0.0330212	0.0331989	0.477474	0.450605	0.509949	0.989999	0.984945	0.995457
Desulfovibrio	Desulfovibrionaceae	Desulfovibrionales	Desulfovibrionia	Desulfobacterota	0.0289434	0.0272784	0.0298081	0.0408569	0.0407597	0.0409327	0.478886	0.465503	0.50361	0.989999	0.984945	0.995457
Oscillibacter	Oscillospiraceae	Oscillospirales	Clostridia	Firmicutes	-0.031904	-0.0339587	-0.0308849	0.0451944	0.0451509	0.0452747	0.479781	0.451955	0.495234	0.989999	0.984945	0.995457
Holdemania	Erysipelotrichaceae	Erysipelotrichales	Bacilli	Firmicutes	-0.0179107	-0.0186705	-0.0173203	0.0256897	0.0256385	0.0257508	0.484929	0.467318	0.499304	0.989999	0.984945	0.995457
Family XIII AD3011 group	Anaerovoracaceae	Peptostreptococcales-Tissierellales	Clostridia	Firmicutes	-0.0283613	-0.029724	-0.027064	0.0409743	0.0409373	0.041003	0.488845	0.466678	0.508871	0.989999	0.984945	0.995457
Oscillospira	Oscillospiraceae	Oscillospirales	Clostridia	Firmicutes	0.0202838	0.019459	0.0215255	0.0295245	0.0294635	0.0296168	0.492878	0.466082	0.509859	0.989999	0.984945	0.995457
	UCG-010	Oscillospirales	Clostridia	Firmicutes	0.0306592	0.0281767	0.0320577	0.0487024	0.0486282	0.0487778	0.529514	0.509488	0.56256	0.989999	0.984945	0.995457
Lachnospiraceae UCG-001	Lachnospiraceae	Lachnospirales	Clostridia	Firmicutes	0.0243066	0.0236972	0.0259329	0.0404964	0.0404562	0.0405474	0.548304	0.522212	0.55866	0.989999	0.984945	0.995457
		RF39	Bacilli	Firmicutes	0.0324295	0.0307422	0.034032	0.0547705	0.0546639	0.0548581	0.553553	0.535136	0.575026	0.989999	0.984945	0.995457
Marvinbryantia	Lachnospiraceae	Lachnospirales	Clostridia	Firmicutes	-0.0203128	-0.0213135	-0.0192407	0.0352204	0.0351798	0.0352439	0.563943	0.545806	0.584994	0.989999	0.984945	0.995457
Akkermansia	Akkermansiaceae	Verrucomicrobiales	Verrucomicrobiae	Verrucomicrobiota	-0.0313278	-0.0329983	-0.0288752	0.0553172	0.0552661	0.0553719	0.571673	0.551139	0.601174	0.989999	0.984945	0.995457
Intestinibacter	Peptostreptococcaceae	Peptostreptococcales-Tissierellales	Clostridia	Firmicutes	-0.0292713	-0.0313923	-0.0280074	0.0536505	0.0536147	0.0537245	0.584711	0.55749	0.601818	0.989999	0.984945	0.995457
Butyricicoccus	Butyricicoccaceae	Oscillospirales	Clostridia	Firmicutes	0.0239632	0.0220371	0.0257523	0.0455393	0.0454962	0.0455793	0.599005	0.571092	0.628875	0.989999	0.984945	0.995457
[Ruminococcus] gnavus group	Lachnospiraceae	Lachnospirales	Clostridia	Firmicutes	-0.0222407	-0.0235653	-0.0209198	0.0437973	0.0437159	0.0438662	0.612072	0.590402	0.632962	0.989999	0.984945	0.995457
Alistipes	Rikenellaceae	Bacteroidales	Bacteroidia	Bacteroidota	-0.0195088	-0.0222481	-0.0178064	0.0396679	0.0395504	0.0398339	0.622852	0.573419	0.651649	0.989999	0.984945	0.995457
Lachnospiraceae FCS020 group	Lachnospiraceae	Lachnospirales	Clostridia	Firmicutes	0.020386	0.0189385	0.0221452	0.0423953	0.0423547	0.0424217	0.630057	0.60088	0.655137	0.989999	0.984945	0.995457
Clostridium sensu stricto 1	Clostridiaceae	Clostridiales	Clostridia	Firmicutes	-0.0269198	-0.028527	-0.0239504	0.0557779	0.0556883	0.0558484	0.630339	0.608527	0.667146	0.989999	0.984945	0.995457
Lachnospiraceae UCG-004	Lachnospiraceae	Lachnospirales	Clostridia	Firmicutes	-0.0252383	-0.0268409	-0.0230794	0.0536694	0.0536144	0.0537134	0.638214	0.617433	0.666974	0.989999	0.984945	0.995457
Romboutsia	Peptostreptococcaceae	Peptostreptococcales-Tissierellales	Clostridia	Firmicutes	0.024317	0.0230804	0.0262319	0.0520941	0.0520239	0.0521677	0.639974	0.614744	0.657675	0.989999	0.984945	0.995457
Hungatella	Lachnospiraceae	Lachnospirales	Clostridia	Firmicutes	0.0234309	0.0218024	0.0243501	0.0511552	0.0510935	0.0512564	0.645952	0.633554	0.669932	0.989999	0.984945	0.995457
Parabacteroides	Tannerellaceae	Bacteroidales	Bacteroidia	Bacteroidota	0.0204726	0.0177675	0.0219336	0.0466718	0.0465905	0.0467032	0.661301	0.638666	0.702907	0.989999	0.984945	0.995457
Streptococcus	Streptococcaceae	Lactobacillales	Bacilli	Firmicutes	0.0237454	0.0222858	0.0262319	0.0544934	0.0544081	0.054561	0.663625	0.630068	0.682038	0.989999	0.984945	0.995457
Escherichia-Shigella	Enterobacteriaceae	Enterobacterales	Gammaproteobacteria	Proteobacteria	0.0327779	0.0308561	0.0348934	0.0795376	0.0793964	0.0796225	0.67986	0.660978	0.697402	0.989999	0.984945	0.995457
	Lachnospiraceae	Lachnospirales	Clostridia	Firmicutes	0.0183967	0.0179241	0.0195173	0.0456353	0.0456138	0.0457264	0.68645	0.668781	0.694459	0.989999	0.984945	0.995457
Roseburia	Lachnospiraceae	Lachnospirales	Clostridia	Firmicutes	-0.0184487	-0.0194272	-0.017181	0.0460731	0.0460156	0.0461569	0.688738	0.672712	0.710411	0.989999	0.984945	0.995457
Coprobacter	Barnesiellaceae	Bacteroidales	Bacteroidia	Bacteroidota	0.0143702	0.0130174	0.0151722	0.0360014	0.0359359	0.0360348	0.689712	0.672913	0.717128	0.989999	0.984945	0.995457
		Izemoplasmatales	Bacilli	Firmicutes	0.0136433	0.0122695	0.0147945	0.0344759	0.0344463	0.0345158	0.692498	0.668263	0.721861	0.989999	0.984945	0.995457
		Clostridia UCG-014	Clostridia	Firmicutes	-0.0272014	-0.0287589	-0.0247309	0.0691955	0.0691278	0.0692763	0.694237	0.677289	0.72	0.989999	0.984945	0.995457
CAG-352	Ruminococcaceae	Oscillospirales	Clostridia	Firmicutes	0.0239873	0.0212967	0.0252727	0.0613318	0.0612309	0.0614095	0.695659	0.680417	0.728432	0.989999	0.984945	0.995457
Paludicola	Ruminococcaceae	Oscillospirales	Clostridia	Firmicutes	0.0152612	0.0145008	0.0168998	0.0396316	0.0395874	0.0396792	0.699856	0.66968	0.71451	0.989999	0.984945	0.995457
Fusicatenibacter	Lachnospiraceae	Lachnospirales	Clostridia	Firmicutes	0.013526	0.0109133	0.0147588	0.0362345	0.0362008	0.0363359	0.708495	0.684273	0.763278	0.989999	0.984945	0.995457
Terrisporobacter	Peptostreptococcaceae	Peptostreptococcales-Tissierellales	Clostridia	Firmicutes	0.0172895	0.0157757	0.0201215	0.0468256	0.0468025	0.046854	0.712028	0.667263	0.736159	0.989999	0.984945	0.995457
	[Eubacterium] coprostanoligenes group	Oscillospirales	Clostridia	Firmicutes	-0.0152839	-0.017525	-0.0139022	0.0429643	0.0428665	0.0431455	0.720963	0.683306	0.745379	0.989999	0.984945	0.995457
Christensenellaceae R-7 group	Christensenellaceae	Christensenellales	Clostridia	Firmicutes	0.0171623	0.0152026	0.0187411	0.0490614	0.0489921	0.0491247	0.726071	0.703665	0.756819	0.989999	0.984945	0.995457
Agathobacter	Lachnospiraceae	Lachnospirales	Clostridia	Firmicutes	-0.013886	-0.0149938	-0.0125197	0.0401461	0.0400819	0.0402905	0.728961	0.708374	0.755794	0.989999	0.984945	0.995457
Bilophila	Desulfovibrionaceae	Desulfovibrionales	Desulfovibrionia	Desulfobacterota	-0.0130238	-0.0146025	-0.0118597	0.0407108	0.0406814	0.0407893	0.749585	0.720252	0.770163	0.989999	0.984945	0.995457
Dialister	Veillonellaceae	Veillonellales-Selenomonadales	Negativicutes	Firmicutes	-0.0236273	-0.0267169	-0.0216163	0.0753062	0.0751842	0.075347	0.753555	0.721922	0.773852	0.989999	0.984945	0.995457
Monoglobus	Monoglobaceae	Monoglobales	Clostridia	Firmicutes	0.0127092	0.0113707	0.0140172	0.0412078	0.0411633	0.0412583	0.757947	0.734012	0.782961	0.989999	0.984945	0.995457
[Ruminococcus] gauvreauii group	Lachnospiraceae	Lachnospirales	Clostridia	Firmicutes	0.0150008	0.0125172	0.0165469	0.0531959	0.0531428	0.0532431	0.777917	0.755969	0.814018	0.989999	0.984945	0.995457
	Muribaculaceae	Bacteroidales	Bacteroidia	Bacteroidota	0.0166031	0.0144834	0.0186347	0.0593904	0.0593416	0.0594978	0.780114	0.754325	0.807218	0.989999	0.984945	0.995457
Defluviitaleaceae UCG-011	Defluviitaleaceae	Lachnospirales	Clostridia	Firmicutes	0.00832715	0.0075396	0.00943313	0.0329341	0.0328898	0.032996	0.800251	0.774447	0.818518	0.989999	0.984945	0.995457
Butyricimonas	Marinifilaceae	Bacteroidales	Bacteroidia	Bacteroidota	0.00854977	0.00702864	0.00943814	0.0371528	0.0371086	0.0372074	0.818171	0.799712	0.849528	0.989999	0.984945	0.995457
Subdoligranulum	Ruminococcaceae	Oscillospirales	Clostridia	Firmicutes	-0.00722816	-0.00840782	-0.0058859	0.031933	0.0317951	0.0320316	0.820924	0.791346	0.85425	0.989999	0.984945	0.995457
Faecalibacterium	Ruminococcaceae	Oscillospirales	Clostridia	Firmicutes	-0.00690799	-0.00846463	-0.00533214	0.0330019	0.0329662	0.0330583	0.834309	0.797333	0.871752	0.989999	0.984945	0.995457
NK4A214 group	Oscillospiraceae	Oscillospirales	Clostridia	Firmicutes	0.0082605	0.00721367	0.010137	0.0451736	0.0451095	0.0452082	0.854508	0.822348	0.873061	0.989999	0.984945	0.995457
	Peptococcaceae	Peptococcales	Clostridia	Firmicutes	-0.00430434	-0.00486354	-0.00398887	0.0250262	0.0250105	0.0250539	0.863599	0.846021	0.873287	0.989999	0.984945	0.995457
	Oscillospiraceae	Oscillospirales	Clostridia	Firmicutes	-0.00703782	-0.00796056	-0.00604482	0.0411784	0.0411447	0.0412314	0.864514	0.846948	0.883075	0.989999	0.984945	0.995457
Veillonella	Veillonellaceae	Veillonellales-Selenomonadales	Negativicutes	Firmicutes	-0.00694133	-0.00962713	-0.00543703	0.043915	0.0438425	0.0440167	0.874418	0.826814	0.901714	0.989999	0.984945	0.995457
Family XIII UCG-001	Anaerovoracaceae	Peptostreptococcales-Tissierellales	Clostridia	Firmicutes	-0.00555881	-0.00673216	-0.0043742	0.0378922	0.0378524	0.0379215	0.883329	0.859007	0.908242	0.989999	0.984945	0.995457
[Ruminococcus] torques group	Lachnospiraceae	Lachnospirales	Clostridia	Firmicutes	-0.0057938	-0.00739884	-0.00417084	0.0434778	0.0434488	0.043517	0.894044	0.865052	0.923562	0.989999	0.984945	0.995457
Lachnospiraceae ND3007 group	Lachnospiraceae	Lachnospirales	Clostridia	Firmicutes	0.00598071	0.00373209	0.00878834	0.0462288	0.046183	0.0462677	0.897183	0.849175	0.935616	0.989999	0.984945	0.995457
Odoribacter	Marinifilaceae	Bacteroidales	Bacteroidia	Bacteroidota	0.0058288	0.00429325	0.00682531	0.045705	0.0456318	0.0457713	0.898269	0.881675	0.925179	0.991002	0.984945	0.995457
Barnesiella	Barnesiellaceae	Bacteroidales	Bacteroidia	Bacteroidota	-0.00646566	-0.0081924	-0.0043538	0.0605573	0.0605076	0.060639	0.914993	0.892394	0.942776	0.991111	0.986441	0.995457
Lachnospira	Lachnospiraceae	Lachnospirales	Clostridia	Firmicutes	-0.0056067	-0.00694424	-0.00381539	0.0533816	0.0533256	0.0534403	0.91626	0.896305	0.943123	0.991002	0.985709	0.995457
UCG-002	Oscillospiraceae	Oscillospirales	Clostridia	Firmicutes	0.003787	0.00333583	0.00593029	0.0364773	0.036433	0.0365785	0.917454	0.871427	0.927338	0.990665	0.984945	0.995489
Turicibacter	Erysipelotrichaceae	Erysipelotrichales	Bacilli	Firmicutes	0.00401671	0.00304536	0.00614524	0.043003	0.042949	0.0430332	0.925584	0.886316	0.94348	0.991111	0.986441	0.995457
Dorea	Lachnospiraceae	Lachnospirales	Clostridia	Firmicutes	-0.00306441	-0.00459011	-0.00128651	0.0404456	0.0403732	0.0405337	0.939509	0.909576	0.974731	0.990292	0.984945	0.995457
Colidextribacter	Oscillospiraceae	Oscillospirales	Clostridia	Firmicutes	-0.00241418	-0.00357192	-0.00134402	0.0423759	0.042335	0.0424205	0.954615	0.932772	0.974719	0.991932	0.986441	0.995457
Lachnoclostridium	Lachnospiraceae	Lachnospirales	Clostridia	Firmicutes	0.00243653	0.00154421	0.00305936	0.0435301	0.043449	0.0435969	0.955465	0.94374	0.968916	0.991111	0.986441	0.995457
Haemophilus	Pasteurellaceae	Enterobacterales	Gammaproteobacteria	Proteobacteria	-0.0029205	-0.00490439	-0.000221418	0.0525227	0.052456	0.0525833	0.955644	0.925729	0.983039	0.991002	0.985436	0.995761
CAG-56	Lachnospiraceae	Lachnospirales	Clostridia	Firmicutes	-0.00286366	-0.00536332	-0.00137688	0.0525532	0.052486	0.0525857	0.956593	0.918811	0.979074	0.991002	0.984945	0.995457
Collinsella	Coriobacteriaceae	Coriobacteriales	Coriobacteriia	Actinobacteriota	0.000164191	-0.00110502	0.00166405	0.0341435	0.0340647	0.0341809	0.962503	0.946665	0.988955	0.991111	0.986441	0.995457
Anaerotruncus	Ruminococcaceae	Oscillospirales	Clostridia	Firmicutes	0.00050246	-0.0005534	0.00159537	0.0283609	0.0283028	0.0284216	0.96423	0.942166	0.984577	0.992848	0.987029	0.995761
		Gastranaerophilales	Vampirivibrionia	Cyanobacteria	-0.000782873	-0.00206511	0.000344374	0.0291898	0.0291257	0.0292378	0.965352	0.943482	0.980688	0.991238	0.986441	0.995457
Bacteroides	Bacteroidaceae	Bacteroidales	Bacteroidia	Bacteroidota	0.000588078	-0.000827467	0.00137468	0.0305365	0.0304967	0.0305935	0.968089	0.957995	0.98057	0.991111	0.986441	0.995457
NOTE: Analyses were performed with ANCOM-BC. Models were adjusted for child sex, age, 5 genetic PCs, time in mail (i.e. the time the sample took to reach the laboratory), season of production, batch (DNA Isolation batch and sequencing batch), and number of reads. Q-values are FDR-adjusted over the 102 genera. Median (IQR) beta, SE and p- and q-values represent the median and interquartile range r…

## Sheet: ST7
Supplementary Table 7. Associations of direct victimization with microbiome genera
Genus	Family	Order	Class	Phylum	Beta - median	Beta - IQR, upper boundary	Beta - IQR, lower boundary	SE - median	SE - IQR, upper boundary	SE - IQR, lower boundary	p - median	p - IQR, upper boundary	p - IQR, lower boundary	q - median	q - IQR, upper boundary	q - IQR, lower boundary
	[Eubacterium] coprostanoligenes group	Oscillospirales	Clostridia	Firmicutes	0.0981967	0.0978238	0.0986098	0.0397976	0.0397612	0.0398362	0.013621	0.0132256	0.0140697	0.969772	0.965008	0.979497
Incertae Sedis	Ruminococcaceae	Oscillospirales	Clostridia	Firmicutes	-0.074902	-0.0756261	-0.0742925	0.037533	0.0374867	0.0375707	0.0460031	0.0439574	0.0476402	0.969772	0.965008	0.979497
Sutterella	Sutterellaceae	Burkholderiales	Gammaproteobacteria	Proteobacteria	-0.0952292	-0.0956225	-0.0947947	0.0488962	0.0488681	0.0489237	0.0514261	0.0506309	0.0524675	0.969772	0.965008	0.979497
UCG-002	Oscillospiraceae	Oscillospirales	Clostridia	Firmicutes	0.0637964	0.0627126	0.0652398	0.0327154	0.0326796	0.0327585	0.0515046	0.0462099	0.0545977	0.969772	0.965008	0.979497
Holdemania	Erysipelotrichaceae	Erysipelotrichales	Bacilli	Firmicutes	0.042377	0.0421448	0.042692	0.0241811	0.024158	0.0242038	0.0797185	0.0773345	0.0814653	0.969772	0.965008	0.979497
		Clostridia UCG-014	Clostridia	Firmicutes	0.0974409	0.0957613	0.099348	0.0629578	0.0628576	0.0630652	0.121559	0.113962	0.127049	0.969772	0.965008	0.979497
		Izemoplasmatales	Bacilli	Firmicutes	0.0496564	0.0493205	0.0498765	0.0333029	0.0332721	0.0333307	0.135732	0.134494	0.138662	0.969772	0.965008	0.979497
DTU089	Ruminococcaceae	Oscillospirales	Clostridia	Firmicutes	0.0487559	0.0483523	0.0493031	0.0330917	0.03307	0.0331039	0.140578	0.13613	0.144901	0.969772	0.965008	0.979497
Intestinibacter	Peptostreptococcaceae	Peptostreptococcales-Tissierellales	Clostridia	Firmicutes	0.0691152	0.0687038	0.070127	0.048631	0.0486025	0.048662	0.154997	0.149564	0.157389	0.969772	0.965008	0.979497
Lachnospiraceae NK4A136 group	Lachnospiraceae	Lachnospirales	Clostridia	Firmicutes	0.0489675	0.0483002	0.0494647	0.0345728	0.0345502	0.0346019	0.156452	0.152768	0.162518	0.969772	0.965008	0.979497
Lachnospiraceae UCG-010	Lachnospiraceae	Lachnospirales	Clostridia	Firmicutes	-0.0589231	-0.0592654	-0.0579658	0.042467	0.0424284	0.0425085	0.16548	0.163072	0.172184	0.969772	0.965008	0.979497
Erysipelotrichaceae UCG-003	Erysipelatoclostridiaceae	Erysipelotrichales	Bacilli	Firmicutes	-0.0571986	-0.0577057	-0.0565218	0.0432462	0.0432208	0.0432593	0.185707	0.181866	0.19071	0.969772	0.965008	0.979497
CAG-56	Lachnospiraceae	Lachnospirales	Clostridia	Firmicutes	-0.0628998	-0.0633041	-0.062532	0.0478028	0.0477805	0.0478331	0.187945	0.185523	0.191108	0.969772	0.965008	0.979497
Lachnospiraceae ND3007 group	Lachnospiraceae	Lachnospirales	Clostridia	Firmicutes	-0.0578641	-0.0583914	-0.0569217	0.044377	0.0443492	0.0444132	0.192236	0.18805	0.19981	0.969772	0.965008	0.979497
Prevotella_9	Prevotellaceae	Bacteroidales	Bacteroidia	Bacteroidota	0.117121	0.115749	0.118621	0.0908248	0.0906993	0.0908873	0.19712	0.190843	0.202206	0.969772	0.965008	0.979497
Tyzzerella	Lachnospiraceae	Lachnospirales	Clostridia	Firmicutes	-0.0408127	-0.0410757	-0.0404363	0.0323154	0.0323009	0.0323262	0.206467	0.203597	0.210926	0.969772	0.965008	0.979497
[Ruminococcus] torques group	Lachnospiraceae	Lachnospirales	Clostridia	Firmicutes	-0.0483112	-0.0487439	-0.0476247	0.0397931	0.0397283	0.0398531	0.225311	0.219749	0.231273	0.969772	0.965008	0.979497
Turicibacter	Erysipelotrichaceae	Erysipelotrichales	Bacilli	Firmicutes	-0.0479393	-0.0481918	-0.0473838	0.0405364	0.0405177	0.0405625	0.236934	0.234421	0.242913	0.969772	0.965008	0.979497
	Muribaculaceae	Bacteroidales	Bacteroidia	Bacteroidota	-0.063036	-0.0637456	-0.0619354	0.0542044	0.0541821	0.0542477	0.245005	0.239711	0.253242	0.969772	0.965008	0.979497
Coprococcus	Lachnospiraceae	Lachnospirales	Clostridia	Firmicutes	0.0344802	0.0337063	0.0351012	0.0313793	0.0313471	0.0314123	0.272029	0.263247	0.282517	0.969772	0.965008	0.979497
[Ruminococcus] gnavus group	Lachnospiraceae	Lachnospirales	Clostridia	Firmicutes	-0.0416345	-0.0426745	-0.0402141	0.0387657	0.038736	0.0388087	0.283139	0.269561	0.299611	0.969772	0.965008	0.979497
Marvinbryantia	Lachnospiraceae	Lachnospirales	Clostridia	Firmicutes	-0.036503	-0.0367939	-0.0362695	0.0341367	0.0341158	0.0341634	0.284785	0.281343	0.288348	0.969772	0.965008	0.979497
[Eubacterium] eligens group	Lachnospiraceae	Lachnospirales	Clostridia	Firmicutes	-0.0521716	-0.0525965	-0.051272	0.0491965	0.049156	0.049221	0.288999	0.285513	0.297595	0.969772	0.965008	0.979497
Anaerostipes	Lachnospiraceae	Lachnospirales	Clostridia	Firmicutes	0.0365311	0.035995	0.0372319	0.0357765	0.035746	0.0358271	0.307244	0.298074	0.313572	0.969772	0.965008	0.979497
[Eubacterium] xylanophilum group	Lachnospiraceae	Lachnospirales	Clostridia	Firmicutes	0.0452413	0.0447742	0.0465593	0.0448274	0.0447824	0.0449273	0.313132	0.299874	0.318139	0.969772	0.965008	0.979497
Parabacteroides	Tannerellaceae	Bacteroidales	Bacteroidia	Bacteroidota	-0.0416233	-0.0424303	-0.0410911	0.0413838	0.0413671	0.0414247	0.314754	0.304942	0.320927	0.969772	0.965008	0.979497
Lachnospira	Lachnospiraceae	Lachnospirales	Clostridia	Firmicutes	-0.0466972	-0.0473069	-0.0459781	0.0483083	0.0482832	0.0483407	0.33349	0.327686	0.341515	0.969772	0.965008	0.979497
Family XIII AD3011 group	Anaerovoracaceae	Peptostreptococcales-Tissierellales	Clostridia	Firmicutes	0.0345374	0.0341107	0.0357323	0.0359726	0.0359544	0.0360164	0.337043	0.32076	0.342866	0.969772	0.965008	0.979497
		Clostridia vadinBB60 group	Clostridia	Firmicutes	0.0372303	0.0363784	0.0376953	0.0414405	0.0414146	0.041466	0.3695	0.362813	0.37964	0.969772	0.965008	0.979497
Bacteroides	Bacteroidaceae	Bacteroidales	Bacteroidia	Bacteroidota	-0.0261309	-0.0267741	-0.025364	0.029427	0.0294002	0.0294602	0.373838	0.36318	0.389433	0.969772	0.965008	0.979497
Bilophila	Desulfovibrionaceae	Desulfovibrionales	Desulfovibrionia	Desulfobacterota	-0.0324213	-0.032815	-0.0320143	0.0379416	0.0379151	0.0379582	0.392617	0.386446	0.398995	0.969772	0.965008	0.979497
Colidextribacter	Oscillospiraceae	Oscillospirales	Clostridia	Firmicutes	-0.0348612	-0.0353448	-0.034508	0.0409419	0.0409206	0.0409679	0.394224	0.388144	0.399258	0.969772	0.965008	0.979497
UBA1819	Ruminococcaceae	Oscillospirales	Clostridia	Firmicutes	0.035506	0.0349436	0.036425	0.0430467	0.0430169	0.04308	0.409648	0.396687	0.417045	0.969772	0.965008	0.979497
GCA-900066575	Lachnospiraceae	Lachnospirales	Clostridia	Firmicutes	-0.029259	-0.029488	-0.0286456	0.035619	0.035598	0.0356346	0.411376	0.407501	0.42152	0.969772	0.965008	0.979497
Lachnoclostridium	Lachnospiraceae	Lachnospirales	Clostridia	Firmicutes	-0.032589	-0.0333719	-0.0320456	0.0399945	0.0399732	0.0400265	0.415502	0.403901	0.422669	0.969772	0.965008	0.979497
Defluviitaleaceae UCG-011	Defluviitaleaceae	Lachnospirales	Clostridia	Firmicutes	-0.0233078	-0.0238438	-0.0229095	0.0286503	0.0286319	0.028665	0.416031	0.4054	0.424078	0.969772	0.965008	0.979497
Dorea	Lachnospiraceae	Lachnospirales	Clostridia	Firmicutes	0.029053	0.0282819	0.029727	0.0362115	0.0361625	0.0362737	0.422343	0.411652	0.434549	0.969772	0.965008	0.979497
Coprobacter	Barnesiellaceae	Bacteroidales	Bacteroidia	Bacteroidota	0.026692	0.0261688	0.0269774	0.0332806	0.0332611	0.0333024	0.422552	0.417135	0.432024	0.969772	0.965008	0.979497
Holdemanella	Erysipelotrichaceae	Erysipelotrichales	Bacilli	Firmicutes	-0.0343387	-0.0358602	-0.0327698	0.0448878	0.0448218	0.0449787	0.44413	0.42485	0.467083	0.969772	0.965008	0.979497
Odoribacter	Marinifilaceae	Bacteroidales	Bacteroidia	Bacteroidota	-0.0322272	-0.0328541	-0.0318019	0.0422855	0.0422603	0.0423086	0.44579	0.437082	0.452341	0.969772	0.965008	0.979497
[Eubacterium] ruminantium group	Lachnospiraceae	Lachnospirales	Clostridia	Firmicutes	0.0430653	0.0426165	0.043838	0.0573084	0.0572785	0.0573509	0.452553	0.444542	0.457474	0.969772	0.965008	0.979497
			Clostridia	Firmicutes	-0.0179964	-0.0180888	-0.0176537	0.0243854	0.0243739	0.0243955	0.460693	0.458164	0.469301	0.969772	0.965008	0.979497
[Eubacterium] siraeum group	Ruminococcaceae	Oscillospirales	Clostridia	Firmicutes	-0.0345033	-0.0358105	-0.0332281	0.047944	0.0478714	0.0480259	0.471882	0.454224	0.488674	0.969772	0.965008	0.979497
Oscillibacter	Oscillospiraceae	Oscillospirales	Clostridia	Firmicutes	-0.028982	-0.0295701	-0.0285045	0.0405465	0.0405308	0.0405827	0.474658	0.466493	0.481865	0.969772	0.965008	0.979497
	Eggerthellaceae	Coriobacteriales	Coriobacteriia	Actinobacteriota	0.0244371	0.0242259	0.0246626	0.0345215	0.0345002	0.0345686	0.479145	0.475042	0.482763	0.969772	0.965008	0.979497
Erysipelatoclostridium	Erysipelatoclostridiaceae	Erysipelotrichales	Bacilli	Firmicutes	-0.0205707	-0.0208057	-0.0203879	0.0297375	0.0297143	0.0297611	0.489026	0.484236	0.493043	0.969772	0.965008	0.979497
Hungatella	Lachnospiraceae	Lachnospirales	Clostridia	Firmicutes	-0.0284017	-0.0289702	-0.0278666	0.0411199	0.0411057	0.0411614	0.489762	0.480723	0.4979	0.969772	0.965008	0.979497
Intestinimonas	Oscillospiraceae	Oscillospirales	Clostridia	Firmicutes	-0.0230561	-0.0233636	-0.0229426	0.0346688	0.0346433	0.0346922	0.506109	0.500256	0.508605	0.969772	0.965008	0.979497
Christensenellaceae R-7 group	Christensenellaceae	Christensenellales	Clostridia	Firmicutes	0.0286333	0.0270026	0.0304053	0.0433131	0.0432784	0.0434057	0.508052	0.48386	0.533701	0.969772	0.965008	0.979497
UCG-005	Oscillospiraceae	Oscillospirales	Clostridia	Firmicutes	0.0273006	0.0266295	0.0281435	0.0420059	0.0419719	0.042056	0.515506	0.502781	0.52549	0.969772	0.965008	0.979497
[Eubacterium] hallii group	Lachnospiraceae	Lachnospirales	Clostridia	Firmicutes	-0.0249306	-0.0258897	-0.0244009	0.0388702	0.038851	0.0389045	0.520927	0.505632	0.530313	0.969772	0.965008	0.979497
Butyricimonas	Marinifilaceae	Bacteroidales	Bacteroidia	Bacteroidota	0.02175	0.0214319	0.0219742	0.034708	0.0346813	0.0347223	0.530969	0.526763	0.536381	0.969772	0.965008	0.979497
Family XIII UCG-001	Anaerovoracaceae	Peptostreptococcales-Tissierellales	Clostridia	Firmicutes	0.0215021	0.0210664	0.0219405	0.0345153	0.0344948	0.0345276	0.533388	0.525196	0.541743	0.969772	0.965008	0.979497
Streptococcus	Streptococcaceae	Lactobacillales	Bacilli	Firmicutes	-0.0306937	-0.0316416	-0.0303117	0.0504865	0.0504091	0.0505165	0.543169	0.530492	0.548056	0.969772	0.965008	0.979497
Phascolarctobacterium	Acidaminococcaceae	Acidaminococcales	Negativicutes	Firmicutes	-0.0362436	-0.0365436	-0.0354339	0.0620155	0.0619595	0.062062	0.559055	0.555482	0.567273	0.969772	0.965008	0.979497
Oscillospira	Oscillospiraceae	Oscillospirales	Clostridia	Firmicutes	0.0143731	0.0140417	0.0147436	0.0268411	0.0268212	0.026857	0.592198	0.58256	0.601054	0.969772	0.965008	0.979497
Romboutsia	Peptostreptococcaceae	Peptostreptococcales-Tissierellales	Clostridia	Firmicutes	-0.0247201	-0.0253263	-0.0238156	0.0481171	0.0480871	0.0481451	0.60739	0.599134	0.621026	0.969772	0.965008	0.979497
	Coriobacteriales Incertae Sedis	Coriobacteriales	Coriobacteriia	Actinobacteriota	0.0182825	0.0181367	0.0184926	0.0358943	0.0358741	0.0359115	0.610584	0.606396	0.613148	0.969772	0.965008	0.979497
NK4A214 group	Oscillospiraceae	Oscillospirales	Clostridia	Firmicutes	-0.020849	-0.0217648	-0.0200315	0.0439862	0.0439661	0.0440201	0.635454	0.620705	0.648905	0.969772	0.965008	0.979497
Ruminococcus	Ruminococcaceae	Oscillospirales	Clostridia	Firmicutes	0.0178038	0.0171945	0.0183341	0.0382257	0.0381949	0.0382596	0.641477	0.631887	0.652821	0.969772	0.965008	0.979497
Dialister	Veillonellaceae	Veillonellales-Selenomonadales	Negativicutes	Firmicutes	-0.0312693	-0.0326799	-0.0303502	0.0678703	0.0678329	0.0679246	0.644968	0.630147	0.65452	0.969772	0.965008	0.979497
Monoglobus	Monoglobaceae	Monoglobales	Clostridia	Firmicutes	-0.0179705	-0.0185069	-0.0171629	0.0390642	0.0389951	0.0391175	0.644979	0.636102	0.660824	0.969772	0.965008	0.979497
	UCG-010	Oscillospirales	Clostridia	Firmicutes	0.0209998	0.0195023	0.022764	0.0463577	0.0463128	0.0463967	0.650557	0.624255	0.674367	0.969772	0.965008	0.979497
Butyricicoccus	Butyricicoccaceae	Oscillospirales	Clostridia	Firmicutes	0.0183926	0.0174513	0.0192066	0.0408302	0.0407967	0.0408712	0.65256	0.637632	0.669401	0.969772	0.965008	0.979497
CAG-352	Ruminococcaceae	Oscillospirales	Clostridia	Firmicutes	0.0253437	0.0247804	0.0257435	0.057027	0.0569965	0.057064	0.656832	0.651937	0.663868	0.969772	0.965008	0.979497
UCG-003	Oscillospiraceae	Oscillospirales	Clostridia	Firmicutes	0.018934	0.0183426	0.0192884	0.0433246	0.043303	0.0433675	0.661956	0.656471	0.671717	0.969772	0.965008	0.979497
		Rhodospirillales	Alphaproteobacteria	Proteobacteria	-0.0177938	-0.0183382	-0.0167841	0.0418944	0.0418727	0.0419156	0.671262	0.661661	0.688746	0.969772	0.965008	0.979497
Terrisporobacter	Peptostreptococcaceae	Peptostreptococcales-Tissierellales	Clostridia	Firmicutes	0.0182621	0.0178811	0.0192843	0.0432946	0.0432627	0.0433354	0.67321	0.65617	0.679376	0.969772	0.965008	0.979497
Anaerotruncus	Ruminococcaceae	Oscillospirales	Clostridia	Firmicutes	-0.0110046	-0.0115894	-0.0107036	0.0274957	0.0274825	0.0275199	0.689108	0.67315	0.697369	0.969772	0.965008	0.979497
Veillonella	Veillonellaceae	Veillonellales-Selenomonadales	Negativicutes	Firmicutes	0.016024	0.0151143	0.0167804	0.0409529	0.0409201	0.0409992	0.695102	0.6821	0.712725	0.969772	0.965008	0.979497
Lachnospiraceae UCG-001	Lachnospiraceae	Lachnospirales	Clostridia	Firmicutes	-0.0139927	-0.014252	-0.0132488	0.0365922	0.036569	0.0366288	0.702259	0.696951	0.717073	0.969772	0.965008	0.979497
Faecalibacterium	Ruminococcaceae	Oscillospirales	Clostridia	Firmicutes	0.0105811	0.00955688	0.0109791	0.0277025	0.0276786	0.0277298	0.702521	0.692514	0.72983	0.970189	0.965515	0.979497
		RF39	Bacilli	Firmicutes	-0.0188964	-0.0196479	-0.0178897	0.0502963	0.0502235	0.0503228	0.707192	0.695753	0.722319	0.969772	0.965008	0.979497
Fusicatenibacter	Lachnospiraceae	Lachnospirales	Clostridia	Firmicutes	0.0132189	0.01256	0.0140949	0.035398	0.0353247	0.0354136	0.708652	0.690777	0.722698	0.969772	0.965008	0.979497
	Ruminococcaceae	Oscillospirales	Clostridia	Firmicutes	0.012982	0.0125212	0.0140206	0.0361624	0.0360744	0.0362081	0.72011	0.698245	0.728667	0.970189	0.965008	0.979497
Clostridium sensu stricto 1	Clostridiaceae	Clostridiales	Clostridia	Firmicutes	-0.0175783	-0.0181992	-0.0171133	0.0505894	0.0505592	0.0506331	0.728333	0.719391	0.735172	0.969772	0.965008	0.979497
Lachnospiraceae UCG-004	Lachnospiraceae	Lachnospirales	Clostridia	Firmicutes	0.0163001	0.0159149	0.0170379	0.0476564	0.0476339	0.0476858	0.732513	0.720412	0.738421	0.969772	0.965208	0.979497
Lachnospiraceae FCS020 group	Lachnospiraceae	Lachnospirales	Clostridia	Firmicutes	-0.0132758	-0.0135983	-0.012474	0.0396183	0.039595	0.0396633	0.737212	0.73151	0.752938	0.969772	0.965008	0.979497
Paludicola	Ruminococcaceae	Oscillospirales	Clostridia	Firmicutes	-0.0114742	-0.0118245	-0.0107451	0.036175	0.0361568	0.0361959	0.751142	0.743934	0.76639	0.976425	0.969484	0.982333
	Oscillospiraceae	Oscillospirales	Clostridia	Firmicutes	0.0119552	0.0114859	0.0124172	0.0384746	0.0384427	0.0385037	0.755806	0.746898	0.765	0.977515	0.966951	0.982032
	Peptococcaceae	Peptococcales	Clostridia	Firmicutes	0.0059381	0.00577516	0.00617817	0.0220455	0.02203	0.0220517	0.787634	0.779243	0.793407	0.984109	0.979846	0.993506
Roseburia	Lachnospiraceae	Lachnospirales	Clostridia	Firmicutes	0.0109184	0.010529	0.0117067	0.0416418	0.0415999	0.0416699	0.793092	0.778639	0.800016	0.98575	0.979572	0.993506
Subdoligranulum	Ruminococcaceae	Oscillospirales	Clostridia	Firmicutes	0.00743361	0.00717838	0.00775337	0.0297489	0.0297271	0.0297747	0.802416	0.79433	0.809457	0.989549	0.98369	0.993605
Lachnospiraceae AC2044 group	Lachnospiraceae	Lachnospirales	Clostridia	Firmicutes	0.00849594	0.00800067	0.00918912	0.0381841	0.0381693	0.0382024	0.823959	0.810144	0.833989	0.993603	0.987843	0.996292
Parasutterella	Sutterellaceae	Burkholderiales	Gammaproteobacteria	Proteobacteria	0.00938895	0.00822011	0.0105545	0.0459172	0.0458547	0.0459669	0.837401	0.81835	0.857638	0.991529	0.986403	0.995658
Collinsella	Coriobacteriaceae	Coriobacteriales	Coriobacteriia	Actinobacteriota	-0.00614205	-0.0066138	-0.00584664	0.0335748	0.0335232	0.0335965	0.854843	0.843569	0.861826	0.993603	0.989178	0.996292
		Gastranaerophilales	Vampirivibrionia	Cyanobacteria	0.00554489	0.00534186	0.00593802	0.0335249	0.0334856	0.0335442	0.868573	0.859518	0.873492	0.993701	0.989474	0.996751
Prevotella	Prevotellaceae	Bacteroidales	Bacteroidia	Bacteroidota	0.00563222	0.00524846	0.00607987	0.0353096	0.0352703	0.0353361	0.872984	0.863314	0.881807	0.993701	0.989474	0.996751
Paraprevotella	Prevotellaceae	Bacteroidales	Bacteroidia	Bacteroidota	-0.00812465	-0.00910081	-0.00610632	0.0573107	0.0572585	0.0573634	0.887323	0.873785	0.915073	0.993701	0.989474	0.996751
[Eubacterium] ventriosum group	Lachnospiraceae	Lachnospirales	Clostridia	Firmicutes	0.0062039	0.00573654	0.00652299	0.0444806	0.0444557	0.044526	0.889037	0.883394	0.897389	0.993701	0.989474	0.996751
Bifidobacterium	Bifidobacteriaceae	Bifidobacteriales	Actinobacteria	Actinobacteriota	-0.00606097	-0.00689855	-0.0053549	0.0454921	0.0454317	0.045531	0.894115	0.879603	0.906414	0.994073	0.990219	0.996984
Blautia	Lachnospiraceae	Lachnospirales	Clostridia	Firmicutes	0.0026933	0.00241992	0.00302889	0.024459	0.0244434	0.0244818	0.912247	0.901516	0.921193	0.993701	0.989474	0.996751
Desulfovibrio	Desulfovibrionaceae	Desulfovibrionales	Desulfovibrionia	Desulfobacterota	-0.00377716	-0.00424883	-0.00352549	0.0354427	0.0354289	0.0354885	0.915182	0.90457	0.920813	0.993701	0.989474	0.997117
Alistipes	Rikenellaceae	Bacteroidales	Bacteroidia	Bacteroidota	-0.00392001	-0.00493662	-0.00353231	0.0387794	0.0386268	0.0388732	0.919745	0.898724	0.927601	0.993701	0.989474	0.996751
Haemophilus	Pasteurellaceae	Enterobacterales	Gammaproteobacteria	Proteobacteria	0.00462254	0.00362315	0.00526453	0.0477678	0.0476878	0.0478168	0.922876	0.912269	0.93955	0.993701	0.989474	0.996984
Barnesiella	Barnesiellaceae	Bacteroidales	Bacteroidia	Bacteroidota	-0.00350173	-0.00486072	-0.00230315	0.0558021	0.0557569	0.055848	0.950041	0.930647	0.967097	0.993701	0.989474	0.997427
	Christensenellaceae	Christensenellales	Clostridia	Firmicutes	0.00217535	0.0015357	0.002679	0.0350084	0.0349796	0.0350337	0.950484	0.939069	0.964995	0.994687	0.990219	0.997869
	Lachnospiraceae	Lachnospirales	Clostridia	Firmicutes	0.00216631	0.00185141	0.00289129	0.0407515	0.0407295	0.0408113	0.957593	0.943503	0.96374	0.994687	0.990219	0.997869
Flavonifractor	Oscillospiraceae	Oscillospirales	Clostridia	Firmicutes	5.52527e-05	-0.000774601	0.00113181	0.0376498	0.0375907	0.0376917	0.977049	0.962903	0.992706	0.994687	0.990219	0.997869
Akkermansia	Akkermansiaceae	Verrucomicrobiales	Verrucomicrobiae	Verrucomicrobiota	-0.000906979	-0.00189145	-0.000248333	0.0523344	0.0523008	0.0523731	0.979029	0.971171	0.991498	0.994687	0.990219	0.997869
Escherichia-Shigella	Enterobacteriaceae	Enterobacterales	Gammaproteobacteria	Proteobacteria	0.00144811	0.000748765	0.00235358	0.0726116	0.0725987	0.0726846	0.984112	0.974139	0.99043	0.995461	0.991257	0.998033
Agathobacter	Lachnospiraceae	Lachnospirales	Clostridia	Firmicutes	0.000205021	-0.000423554	0.000641821	0.0361523	0.0361299	0.0362101	0.986494	0.978676	0.992406	0.995461	0.992096	0.998033
[Ruminococcus] gauvreauii group	Lachnospiraceae	Lachnospirales	Clostridia	Firmicutes	8.21626e-05	-0.000352312	0.00130068	0.048856	0.0487824	0.0488935	0.987662	0.975417	0.997261	0.996006	0.992096	0.998033
NOTE: Analyses were performed with ANCOM-BC. Models were adjusted for child sex, age, 5 genetic PCs, time in mail (i.e. the time the sample took to reach the laboratory), season of production, batch (DNA Isolation batch and sequencing batch), and number of reads. Q-values are FDR-adjusted over the 102 genera. Median (IQR) beta, SE and p- and q-values represent the median and interquartile range r…

## Sheet: ST8
Supplementary Table 8. Assocations between overall early-life stress and functional microbial pathways
Pathway	Description	B	95% CI, lower boundary	95% CI, upper boundary	p-value	q-value
PWY-6891	thiazole biosynthesis II (Bacillus)	3.59204e-05	6.07979e-06	6.57611e-05	0.0184055	0.99851
GLUCONEO-PWY	gluconeogenesis I	-4.83379e-05	-8.96689e-05	-7.00693e-06	0.0219947	0.99851
PWY-4984	urea cycle	-3.74328e-05	-7.37723e-05	-1.09328e-06	0.0436266	0.99851
PWY-5971	palmitate biosynthesis II (bacteria and plants)	-8.54088e-05	-0.000169544	-1.2735e-06	0.0467661	0.99851
PWY-5177	glutaryl-CoA degradation	1.29273e-05	-1.51689e-06	2.73714e-05	0.0795573	0.99851
PWY-7332	superpathway of UDP-N-acetylglucosamine-derived O-antigen building blocks biosynthesis	-1.37032e-05	-2.91413e-05	1.73479e-06	0.0820606	0.99851
PWY-6545	pyrimidine deoxyribonucleotides de novo biosynthesis III	-2.36133e-05	-5.11185e-05	3.89186e-06	0.0925981	0.99851
PWY0-166	superpathway of pyrimidine deoxyribonucleotides de novo biosynthesis (E. coli)	-2.78024e-05	-6.2217e-05	6.61213e-06	0.113487	0.99851
P162-PWY	L-glutamate degradation V (via hydroxyglutarate)	-3.15688e-06	-7.15412e-06	8.40362e-07	0.121797	0.99851
PWY-5705	allantoin degradation to glyoxylate III	4.24412e-06	-1.19645e-06	9.68469e-06	0.126432	0.99851
PWY-7237	myo-, chiro- and scillo-inositol degradation	-1.80847e-05	-4.12967e-05	5.12736e-06	0.126909	0.99851
PWY-5913	TCA cycle VI (obligate autotrophs)	4.24785e-05	-1.32579e-05	9.82149e-05	0.135394	0.99851
RIBOSYN2-PWY	flavin biosynthesis I (bacteria and plants)	-2.22673e-05	-5.21549e-05	7.6203e-06	0.144376	0.99851
CENTFERM-PWY	pyruvate fermentation to butanoate	1.80105e-05	-6.4851e-06	4.25061e-05	0.149717	0.99851
PWY-6590	superpathway of Clostridium acetobutylicum acidogenic fermentation	2.14387e-05	-7.79074e-06	5.06681e-05	0.150711	0.99851
PWY-7431	aromatic biogenic amine degradation (bacteria)	-1.69562e-06	-4.0903e-06	6.99068e-07	0.165346	0.99851
PWY-6737	starch degradation V	3.46637e-05	-1.43657e-05	8.36931e-05	0.16599	0.99851
PWY-181	photorespiration	1.54164e-06	-6.76177e-07	3.75946e-06	0.173218	0.99851
PWY-5415	catechol degradation I (meta-cleavage pathway)	4.16188e-07	-1.84299e-07	1.01668e-06	0.174479	0.99851
PWY0-162	superpathway of pyrimidine ribonucleotides de novo biosynthesis	-3.81332e-05	-9.33329e-05	1.70665e-05	0.175889	0.99851
GLUTORN-PWY	L-ornithine biosynthesis	2.8215e-05	-1.4568e-05	7.09979e-05	0.1963	0.99851
PWY-7315	dTDP-N-acetylthomosamine biosynthesis	2.02808e-05	-1.04835e-05	5.1045e-05	0.196476	0.99851
ANAEROFRUCAT-PWY	homolactic fermentation	-2.87455e-05	-7.24912e-05	1.50002e-05	0.197924	0.99851
PWY-7199	pyrimidine deoxyribonucleosides salvage	-1.92263e-05	-4.86671e-05	1.02144e-05	0.200703	0.99851
PWY-6700	queuosine biosynthesis	-2.64825e-05	-6.75418e-05	1.45768e-05	0.206321	0.99851
POLYISOPRENSYN-PWY	polyisoprenoid biosynthesis (E. coli)	-3.46607e-05	-8.89087e-05	1.95872e-05	0.210607	0.99851
KDO-NAGLIPASYN-PWY	superpathway of (Kdo)2-lipid A biosynthesis	1.75981e-05	-1.0007e-05	4.52032e-05	0.211636	0.99851
PWY0-1061	superpathway of L-alanine biosynthesis	3.94981e-05	-2.27734e-05	0.00010177	0.21394	0.99851
DENOVOPURINE2-PWY	superpathway of purine nucleotides de novo biosynthesis II	-3.28783e-05	-8.49934e-05	1.92367e-05	0.216412	0.99851
PWY-7187	pyrimidine deoxyribonucleotides de novo biosynthesis II	-1.90363e-05	-4.94051e-05	1.13326e-05	0.21937	0.99851
PWY-5505	L-glutamate and L-glutamine biosynthesis	-4.61147e-05	-0.000120716	2.8487e-05	0.225824	0.99851
PWY-5677	succinate fermentation to butanoate	2.91686e-06	-1.81337e-06	7.64709e-06	0.226955	0.99851
PWY-5695	urate biosynthesis/inosine 5'-phosphate degradation	-3.69945e-05	-9.73576e-05	2.33686e-05	0.229812	0.99851
PWY-841	superpathway of purine nucleotides de novo biosynthesis I	-3.25464e-05	-8.57175e-05	2.06248e-05	0.23039	0.99851
PWY-7200	superpathway of pyrimidine deoxyribonucleoside salvage	-2.14587e-05	-5.67297e-05	1.38124e-05	0.233229	0.99851
P164-PWY	purine nucleobases degradation I (anaerobic)	1.90121e-05	-1.23777e-05	5.04019e-05	0.23532	0.99851
PWY-6749	CMP-legionaminate biosynthesis I	2.15716e-05	-1.41024e-05	5.72455e-05	0.236087	0.99851
P562-PWY	myo-inositol degradation I	-4.7864e-06	-1.28699e-05	3.29712e-06	0.245965	0.99851
P163-PWY	L-lysine fermentation to acetate and butanoate	3.16615e-06	-2.19272e-06	8.52502e-06	0.246999	0.99851
LPSSYN-PWY	superpathway of lipopolysaccharide biosynthesis	4.82786e-06	-3.43411e-06	1.30898e-05	0.252216	0.99851
GLYCOL-GLYOXDEG-PWY	superpathway of glycol metabolism and degradation	1.27381e-05	-9.90363e-06	3.53798e-05	0.2703	0.99851
PWY-5022	4-aminobutanoate degradation V	5.64062e-06	-4.77763e-06	1.60589e-05	0.288739	0.99851
PWY-6396	superpathway of 2,3-butanediol biosynthesis	-1.96452e-06	-5.60014e-06	1.6711e-06	0.289687	0.99851
FUCCAT-PWY	fucose degradation	1.5547e-05	-1.32791e-05	4.43731e-05	0.290595	0.99851
PWY-5838	superpathway of menaquinol-8 biosynthesis I	1.47211e-05	-1.26681e-05	4.21103e-05	0.292261	0.99851
PWY-6470	peptidoglycan biosynthesis V (&beta;-lactam resistance)	-6.95262e-06	-1.99768e-05	6.07156e-06	0.295554	0.99851
PWY-5897	superpathway of menaquinol-11 biosynthesis	1.41173e-05	-1.23733e-05	4.06079e-05	0.296374	0.99851
PWY-5898	superpathway of menaquinol-12 biosynthesis	1.41173e-05	-1.23733e-05	4.06079e-05	0.296374	0.99851
PWY-5899	superpathway of menaquinol-13 biosynthesis	1.41173e-05	-1.23733e-05	4.06079e-05	0.296374	0.99851
PWY-5154	L-arginine biosynthesis III (via N-acetyl-L-citrulline)	-2.78956e-05	-8.03023e-05	2.45111e-05	0.296943	0.99851
GLYOXYLATE-BYPASS	glyoxylate cycle	1.63752e-05	-1.45615e-05	4.73119e-05	0.299651	0.99851
PWY-5840	superpathway of menaquinol-7 biosynthesis	1.41336e-05	-1.33211e-05	4.15884e-05	0.313098	0.99851
PWY0-845	superpathway of pyridoxal 5'-phosphate biosynthesis and salvage	-2.39365e-05	-7.06364e-05	2.27634e-05	0.315205	0.99851
TCA	TCA cycle I (prokaryotic)	2.8292e-05	-2.73312e-05	8.39151e-05	0.318923	0.99851
PWY-5920	superpathway of heme biosynthesis from glycine	3.61796e-06	-3.51238e-06	1.07483e-05	0.320097	0.99851
PWY-5861	superpathway of demethylmenaquinol-8 biosynthesis	1.23652e-05	-1.21133e-05	3.68436e-05	0.322255	0.99851
P105-PWY	TCA cycle IV (2-oxoglutarate decarboxylase)	2.09257e-05	-2.08059e-05	6.26572e-05	0.32582	0.99851
P124-PWY	Bifidobacterium shunt	2.47024e-05	-2.47145e-05	7.41193e-05	0.327325	0.99851
PWY-7090	UDP-2,3-diacetamido-2,3-dideoxy-&alpha;-D-mannuronate biosynthesis	-7.64585e-07	-2.30067e-06	7.715e-07	0.32939	0.99851
FERMENTATION-PWY	mixed acid fermentation	-2.22792e-05	-6.71222e-05	2.25637e-05	0.330286	0.99851
PWY-7196	superpathway of pyrimidine ribonucleosides salvage	-2.87676e-05	-8.6719e-05	2.91839e-05	0.330693	0.99851
NAD-BIOSYNTHESIS-II	NAD salvage pathway II	9.97537e-06	-1.03023e-05	3.0253e-05	0.335064	0.99851
THREOCAT-PWY	superpathway of L-threonine metabolism	2.86212e-06	-3.05214e-06	8.77637e-06	0.342984	0.99851
METH-ACETATE-PWY	methanogenesis from acetate	2.34991e-05	-2.63235e-05	7.33217e-05	0.355368	0.99851
PWY-5850	superpathway of menaquinol-6 biosynthesis I	1.17911e-05	-1.35468e-05	3.7129e-05	0.36183	0.99851
PWY-5896	superpathway of menaquinol-10 biosynthesis	1.17911e-05	-1.35468e-05	3.7129e-05	0.36183	0.99851
PWY-5845	superpathway of menaquinol-9 biosynthesis	1.17866e-05	-1.35502e-05	3.71234e-05	0.361993	0.99851
PWY-6125	superpathway of guanosine nucleotides de novo biosynthesis II	-2.45549e-05	-7.79758e-05	2.8866e-05	0.367744	0.99851
P125-PWY	superpathway of (R,R)-butanediol biosynthesis	-7.01272e-06	-2.23306e-05	8.30517e-06	0.369662	0.99851
P122-PWY	heterolactic fermentation	1.2969e-05	-1.61338e-05	4.20717e-05	0.382536	0.99851
PWY-7197	pyrimidine deoxyribonucleotide phosphorylation	-1.70486e-05	-5.5851e-05	2.17539e-05	0.389254	0.99851
PWY0-1415	superpathway of heme biosynthesis from uroporphyrinogen-III	7.36829e-06	-9.53469e-06	2.42713e-05	0.392989	0.99851
PWY-5860	superpathway of demethylmenaquinol-6 biosynthesis I	9.6081e-06	-1.25783e-05	3.17945e-05	0.396095	0.99851
PWY-5862	superpathway of demethylmenaquinol-9 biosynthesis	9.60511e-06	-1.25806e-05	3.17908e-05	0.396227	0.99851
ENTBACSYN-PWY	enterobactin biosynthesis	1.05353e-05	-1.41401e-05	3.52107e-05	0.402787	0.99851
PWY0-1479	tRNA processing	1.05327e-05	-1.43338e-05	3.53992e-05	0.406527	0.99851
GLYCOCAT-PWY	glycogen degradation I (bacterial)	-2.11275e-05	-7.10116e-05	2.87566e-05	0.40657	0.99851
PWY-6897	thiamin salvage II	1.79161e-05	-2.46337e-05	6.0466e-05	0.409312	0.99851
GLYCOLYSIS-TCA-GLYOX-BYPASS	superpathway of glycolysis, pyruvate dehydrogenase, TCA, and glyoxylate bypass	1.57726e-05	-2.18808e-05	5.3426e-05	0.411732	0.99851
SALVADEHYPOX-PWY	adenosine nucleotides degradation II	1.62324e-05	-2.26764e-05	5.51412e-05	0.413631	0.99851
UDPNAGSYN-PWY	UDP-N-acetyl-D-glucosamine biosynthesis I	2.15639e-05	-3.06274e-05	7.37552e-05	0.418146	0.99851
PWY-5918	superpathay of heme biosynthesis from glutamate	9.08685e-06	-1.31701e-05	3.13438e-05	0.423686	0.99851
ALL-CHORISMATE-PWY	superpathway of chorismate metabolism	1.08407e-05	-1.59692e-05	3.76506e-05	0.428144	0.99851
PWY0-781	aspartate superpathway	1.74073e-05	-2.56687e-05	6.04833e-05	0.428427	0.99851
PWY-6478	GDP-D-glycero-&alpha;-D-manno-heptose biosynthesis	-9.78072e-06	-3.40177e-05	1.44562e-05	0.429069	0.99851
PWY-7323	superpathway of GDP-mannose-derived O-antigen building blocks biosynthesis	-2.03271e-05	-7.08045e-05	3.01503e-05	0.43004	0.99851
PWY-7211	superpathway of pyrimidine deoxyribonucleotides de novo biosynthesis	-1.37909e-05	-4.80466e-05	2.04647e-05	0.430163	0.99851
PYRIDOXSYN-PWY	pyridoxal 5'-phosphate biosynthesis I	-1.60572e-05	-5.63867e-05	2.42724e-05	0.435266	0.99851
PWY490-3	nitrate reduction VI (assimilatory)	-1.31294e-05	-4.63073e-05	2.00484e-05	0.438061	0.99851
GLYCOLYSIS	glycolysis I (from glucose 6-phosphate)	-1.77539e-05	-6.29035e-05	2.73957e-05	0.440965	0.99851
PWY-7228	superpathway of guanosine nucleotides de novo biosynthesis I	-2.02792e-05	-7.20767e-05	3.15184e-05	0.442962	0.99851
TCA-GLYOX-BYPASS	superpathway of glyoxylate bypass and TCA	1.07383e-05	-1.73098e-05	3.87865e-05	0.453108	0.99851
PWY-5863	superpathway of phylloquinol biosynthesis	7.54192e-06	-1.22542e-05	2.73381e-05	0.455322	0.99851
PWY-7184	pyrimidine deoxyribonucleotides de novo biosynthesis I	-1.41756e-05	-5.16333e-05	2.32821e-05	0.458329	0.99851
PWY-5507	adenosylcobalamin biosynthesis I (early cobalt insertion)	-1.88692e-06	-6.98817e-06	3.21432e-06	0.468542	0.99851
PWY0-41	allantoin degradation IV (anaerobic)	1.40532e-06	-2.39711e-06	5.20776e-06	0.468914	0.99851
PWY-5180	toluene degradation I (aerobic) (via o-cresol)	1.66766e-06	-2.86685e-06	6.20217e-06	0.471099	0.99851
PWY-5182	toluene degradation II (aerobic) (via 4-methylcatechol)	1.66766e-06	-2.86685e-06	6.20217e-06	0.471099	0.99851
REDCITCYC	TCA cycle VIII (helicobacter)	1.07569e-05	-1.85813e-05	4.00951e-05	0.47245	0.99851
POLYAMINSYN3-PWY	superpathway of polyamine biosynthesis II	-6.60692e-06	-2.49353e-05	1.17215e-05	0.479942	0.99851
PWY-5837	1,4-dihydroxy-2-naphthoate biosynthesis I	6.53979e-06	-1.18027e-05	2.48823e-05	0.484751	0.99851
FAO-PWY	fatty acid &beta;-oxidation I	1.08865e-05	-1.96974e-05	4.14705e-05	0.485464	0.99851
PWY-6630	superpathway of L-tyrosine biosynthesis	2.04365e-05	-3.75645e-05	7.84374e-05	0.489898	0.99851
TRPSYN-PWY	L-tryptophan biosynthesis	-1.3321e-05	-5.1299e-05	2.46569e-05	0.491858	0.99851
ASPASN-PWY	superpathway of L-aspartate and L-asparagine biosynthesis	1.14569e-05	-2.12806e-05	4.41945e-05	0.492841	0.99851
HEME-BIOSYNTHESIS-II	heme biosynthesis I (aerobic)	5.26583e-06	-9.83669e-06	2.03684e-05	0.494436	0.99851
PWY-6628	superpathway of L-phenylalanine biosynthesis	2.02991e-05	-3.81727e-05	7.87709e-05	0.496309	0.99851
OANTIGEN-PWY	O-antigen building blocks biosynthesis (E. coli)	1.25403e-05	-2.371e-05	4.87907e-05	0.497828	0.99851
PWY-5741	ethylmalonyl-CoA pathway	7.21547e-07	-1.37283e-06	2.81593e-06	0.499595	0.99851
P161-PWY	acetylene degradation	2.26567e-05	-4.4068e-05	8.93814e-05	0.505791	0.99851
PWY0-1586	peptidoglycan maturation (meso-diaminopimelate containing)	2.86497e-05	-5.59288e-05	0.000113228	0.506818	0.99851
P108-PWY	pyruvate fermentation to propanoate I	-2.16061e-05	-8.58195e-05	4.26072e-05	0.509659	0.99851
FASYN-ELONG-PWY	fatty acid elongation -- saturated	-2.83486e-05	-0.000112848	5.61508e-05	0.510899	0.99851
LEU-DEG2-PWY	L-leucine degradation I	7.14244e-07	-1.42294e-06	2.85142e-06	0.512524	0.99851
ORNDEG-PWY	superpathway of ornithine degradation	4.68866e-06	-9.49785e-06	1.88752e-05	0.517201	0.99851
PWY-7392	taxadiene biosynthesis (engineered)	-1.56421e-05	-6.3415e-05	3.21308e-05	0.521107	0.99851
PWY0-1533	methylphosphonate degradation I	5.84103e-06	-1.22846e-05	2.39666e-05	0.527711	0.99851
METHGLYUT-PWY	superpathway of methylglyoxal degradation	4.9756e-06	-1.04651e-05	2.04163e-05	0.527727	0.99851
PWY-7198	pyrimidine deoxyribonucleotides de novo biosynthesis IV	-5.61862e-06	-2.36808e-05	1.24435e-05	0.542131	0.99851
PWY-6892	thiazole biosynthesis I (E. coli)	1.20805e-05	-2.68059e-05	5.09668e-05	0.542665	0.99851
GLUCOSE1PMETAB-PWY	glucose and glucose-1-phosphate degradation	6.62581e-06	-1.4887e-05	2.81387e-05	0.546135	0.99851
PWY-5265	peptidoglycan biosynthesis II (staphylococci)	1.85017e-06	-4.2167e-06	7.91704e-06	0.550092	0.99851
RUMP-PWY	formaldehyde oxidation I	6.73445e-06	-1.53936e-05	2.88625e-05	0.550907	0.99851
ARGDEG-PWY	superpathway of L-arginine, putrescine, and 4-aminobutanoate degradation	5.02184e-06	-1.15189e-05	2.15626e-05	0.551868	0.99851
ORNARGDEG-PWY	superpathway of L-arginine and L-ornithine degradation	5.02184e-06	-1.15189e-05	2.15626e-05	0.551868	0.99851
GLUCARDEG-PWY	D-glucarate degradation I	4.37505e-06	-1.05347e-05	1.92848e-05	0.565266	0.99851
FOLSYN-PWY	superpathway of tetrahydrofolate biosynthesis and salvage	-7.34661e-06	-3.24828e-05	1.77895e-05	0.566808	0.99851
DTDPRHAMSYN-PWY	dTDP-L-rhamnose biosynthesis I	-1.13697e-05	-5.0274e-05	2.75345e-05	0.566841	0.99851
GALACTARDEG-PWY	D-galactarate degradation I	1.74571e-06	-4.23245e-06	7.72386e-06	0.567151	0.99851
GLUCARGALACTSUPER-PWY	superpathway of D-glucarate and D-galactarate degradation	1.74571e-06	-4.23245e-06	7.72386e-06	0.567151	0.99851
P42-PWY	incomplete reductive TCA cycle	-2.39737e-05	-0.000106246	5.82991e-05	0.567978	0.99851
PWY-6507	4-deoxy-L-threo-hex-4-enopyranuronate degradation	-1.7175e-05	-7.63148e-05	4.19647e-05	0.569277	0.99851
P23-PWY	reductive TCA cycle I	1.10632e-05	-2.72105e-05	4.9337e-05	0.571085	0.99851
3-HYDROXYPHENYLACETATE-DEGRADATION-PWY	4-hydroxyphenylacetate degradation	8.35289e-07	-2.07913e-06	3.74971e-06	0.574352	0.99851
PWY-6728	methylaspartate cycle	-7.22134e-07	-3.27917e-06	1.8349e-06	0.579966	0.99851
ECASYN-PWY	enterobacterial common antigen biosynthesis	4.8596e-06	-1.23639e-05	2.20831e-05	0.580318	0.99851
PWY-6876	isopropanol biosynthesis	-1.42941e-06	-6.50223e-06	3.6434e-06	0.580817	0.99851
PWY0-321	phenylacetate degradation I (aerobic)	1.09607e-06	-2.80624e-06	4.99838e-06	0.582026	0.99851
PWY-7111	pyruvate fermentation to isobutanol (engineered)	1.47466e-05	-3.8175e-05	6.76683e-05	0.585021	0.99851
P461-PWY	hexitol fermentation to lactate, formate, ethanol and acetate	-1.02811e-05	-4.76233e-05	2.70612e-05	0.589516	0.99851
PPGPPMET-PWY	ppGpp biosynthesis	6.89944e-06	-1.82635e-05	3.20623e-05	0.591042	0.99851
PANTOSYN-PWY	pantothenate and coenzyme A biosynthesis I	-7.05718e-06	-3.2851e-05	1.87366e-05	0.591842	0.99851
PWY-6612	superpathway of tetrahydrofolate biosynthesis	-7.80667e-06	-3.65352e-05	2.09219e-05	0.594365	0.99851
PWY0-1241	ADP-L-glycero-&beta;-D-manno-heptose biosynthesis	-4.6082e-06	-2.1765e-05	1.25486e-05	0.59864	0.99851
PWY-6071	superpathway of phenylethylamine degradation	9.52598e-07	-2.60001e-06	4.50521e-06	0.599256	0.99851
PWY-7374	1,4-dihydroxy-6-naphthoate biosynthesis I	-2.97014e-06	-1.44832e-05	8.54294e-06	0.613166	0.99851
PWY-5347	superpathway of L-methionine biosynthesis (transsulfuration)	-1.30784e-05	-6.39765e-05	3.78197e-05	0.61458	0.99851
FUC-RHAMCAT-PWY	superpathway of fucose and rhamnose degradation	6.09917e-06	-1.77126e-05	2.99109e-05	0.615699	0.99851
MET-SAM-PWY	superpathway of S-adenosyl-L-methionine biosynthesis	-1.19643e-05	-5.89196e-05	3.49909e-05	0.617544	0.99851
HOMOSER-METSYN-PWY	L-methionine biosynthesis I	-9.81102e-06	-4.88485e-05	2.92265e-05	0.622355	0.99851
PWY-5910	superpathway of geranylgeranyldiphosphate biosynthesis I (via mevalonate)	-1.80078e-06	-9.08606e-06	5.48449e-06	0.628103	0.99851
PWY-5345	superpathway of L-methionine biosynthesis (by sulfhydrylation)	8.30561e-06	-2.53217e-05	4.19329e-05	0.628369	0.99851
PWY0-1338	polymyxin resistance	3.17978e-06	-9.70314e-06	1.60627e-05	0.628603	0.99851
PWY-5188	tetrapyrrole biosynthesis I (from glutamate)	1.00672e-05	-3.11955e-05	5.13299e-05	0.632562	0.99851
PWY-7328	superpathway of UDP-glucose-derived O-antigen building blocks biosynthesis	6.49423e-06	-2.03585e-05	3.3347e-05	0.63554	0.99851
PWY-7220	adenosine deoxyribonucleotides de novo biosynthesis II	1.22079e-05	-3.90131e-05	6.34289e-05	0.64045	0.99851
PWY-7222	guanosine deoxyribonucleotides de novo biosynthesis II	1.22079e-05	-3.90131e-05	6.34289e-05	0.64045	0.99851
PWY-7210	pyrimidine deoxyribonucleotides biosynthesis from CTP	-4.67388e-06	-2.43933e-05	1.50456e-05	0.642301	0.99851
PWY-6629	superpathway of L-tryptophan biosynthesis	1.28007e-05	-4.12209e-05	6.68222e-05	0.64239	0.99851
PWY-7234	inosine-5'-phosphate biosynthesis III	8.86058e-06	-2.8839e-05	4.65602e-05	0.645093	0.99851
PWY-3781	aerobic respiration I (cytochrome c)	2.44755e-06	-7.98115e-06	1.28762e-05	0.645567	0.99851
PWY-922	mevalonate pathway I	-1.2789e-06	-6.7429e-06	4.18511e-06	0.646461	0.99851
PWY-5973	cis-vaccenate biosynthesis	-8.06792e-06	-4.25452e-05	2.64094e-05	0.646534	0.99851
PWY0-1296	purine ribonucleosides degradation	-1.23524e-05	-6.60819e-05	4.13772e-05	0.652326	0.99851
GALACTUROCAT-PWY	D-galacturonate degradation I	-8.38608e-06	-4.48833e-05	2.81111e-05	0.652504	0.99851
GLYCOGENSYNTH-PWY	glycogen biosynthesis I (from ADP-D-Glucose)	-1.37207e-05	-7.49016e-05	4.74602e-05	0.660304	0.99851
PWY-1861	formaldehyde assimilation II (RuMP Cycle)	1.0485e-05	-3.62863e-05	5.72564e-05	0.66043	0.99851
PWY-6609	adenine and adenosine salvage III	-8.52096e-06	-4.78913e-05	3.08494e-05	0.671463	0.99851
THRESYN-PWY	superpathway of L-threonine biosynthesis	7.03581e-06	-2.56698e-05	3.97415e-05	0.67333	0.99851
PWY-5667	CDP-diacylglycerol biosynthesis I	-1.002e-05	-5.66359e-05	3.65959e-05	0.673582	0.99851
PWY0-1319	CDP-diacylglycerol biosynthesis II	-1.002e-05	-5.66359e-05	3.65959e-05	0.673582	0.99851
PRPP-PWY	superpathway of histidine, purine, and pyrimidine biosynthesis	-9.45326e-06	-5.43417e-05	3.54352e-05	0.679823	0.99851
NAGLIPASYN-PWY	lipid IVA biosynthesis	-1.00572e-05	-5.82777e-05	3.81633e-05	0.682738	0.99851
PWY-6467	Kdo transfer to lipid IVA III (Chlamydia)	-8.96619e-06	-5.26709e-05	3.47386e-05	0.687653	0.99851
PYRIDNUCSYN-PWY	NAD biosynthesis I (from aspartate)	6.09572e-06	-2.37293e-05	3.59207e-05	0.688765	0.99851
PWY-6703	preQ0 biosynthesis	-7.07927e-06	-4.19053e-05	2.77467e-05	0.690364	0.99851
AST-PWY	L-arginine degradation II (AST pathway)	2.49717e-06	-9.95152e-06	1.49459e-05	0.694236	0.99851
PWY-3001	superpathway of L-isoleucine biosynthesis I	6.8432e-06	-2.74695e-05	4.11559e-05	0.695917	0.99851
PWY-5189	tetrapyrrole biosynthesis II (from glycine)	7.49417e-06	-3.11012e-05	4.60896e-05	0.703557	0.99851
DAPLYSINESYN-PWY	L-lysine biosynthesis I	1.03967e-05	-4.32888e-05	6.40822e-05	0.704304	0.99851
PWY-5532	adenosine nucleotides degradation IV	1.11663e-07	-4.76314e-07	6.99639e-07	0.709766	0.99851
PWY-6519	8-amino-7-oxononanoate biosynthesis I	1.33445e-05	-5.76097e-05	8.42987e-05	0.71245	0.99851
PENTOSE-P-PWY	pentose phosphate pathway	8.54429e-06	-3.89463e-05	5.60349e-05	0.724401	0.99851
GLCMANNANAUT-PWY	superpathway of N-acetylglucosamine, N-acetylmannosamine and N-acetylneuraminate degradation	-8.0321e-06	-5.28386e-05	3.67744e-05	0.725361	0.99851
HISTSYN-PWY	L-histidine biosynthesis	6.2912e-06	-2.89829e-05	4.15653e-05	0.726699	0.99851
PWY-5484	glycolysis II (from fructose 6-phosphate)	-1.02297e-05	-6.80116e-05	4.75522e-05	0.728631	0.99851
CODH-PWY	reductive acetyl coenzyme A pathway	-8.35381e-07	-5.58515e-06	3.91439e-06	0.730341	0.99851
PWY0-1277	3-phenylpropanoate and 3-(3-hydroxyphenyl)propanoate degradation	9.26761e-07	-4.56692e-06	6.42044e-06	0.740948	0.99851
COBALSYN-PWY	adenosylcobalamin salvage from cobinamide I	7.25107e-06	-3.66836e-05	5.11858e-05	0.746364	0.99851
TEICHOICACID-PWY	teichoic acid (poly-glycerol) biosynthesis	-3.5032e-06	-2.47355e-05	1.77291e-05	0.746436	0.99851
PWY-6126	superpathway of adenosine nucleotides de novo biosynthesis II	5.28086e-06	-2.69685e-05	3.75302e-05	0.748281	0.99851
PWY-5384	sucrose degradation IV (sucrose phosphorylase)	8.12452e-06	-4.20549e-05	5.8304e-05	0.751017	0.99851
PWY-7377	cob(II)yrinate a,c-diamide biosynthesis I (early cobalt insertion)	5.20733e-06	-2.71018e-05	3.75165e-05	0.752114	0.99851
CALVIN-PWY	Calvin-Benson-Bassham cycle	5.88222e-06	-3.06241e-05	4.23886e-05	0.752179	0.99851
GALACT-GLUCUROCAT-PWY	superpathway of hexuronide and hexuronate degradation	-4.27184e-06	-3.09774e-05	2.24337e-05	0.753917	0.99851
ARG+POLYAMINE-SYN	superpathway of arginine and polyamine biosynthesis	6.18542e-06	-3.29016e-05	4.52724e-05	0.756468	0.99851
PWY-7456	mannan degradation	-5.64708e-06	-4.17725e-05	3.04783e-05	0.759344	0.99851
BIOTIN-BIOSYNTHESIS-PWY	biotin biosynthesis I	9.89532e-06	-5.41249e-05	7.39155e-05	0.761961	0.99851
PWY-6906	chitin derivatives degradation	-3.10772e-07	-2.33495e-06	1.7134e-06	0.763508	0.99851
PWY-6471	peptidoglycan biosynthesis IV (Enterococcus faecium)	-8.19997e-06	-6.2069e-05	4.56691e-05	0.765466	0.99851
PWY-1269	CMP-3-deoxy-D-manno-octulosonate biosynthesis I	-6.93302e-06	-5.28279e-05	3.89619e-05	0.767197	0.99851
PYRIDNUCSAL-PWY	NAD salvage pathway I	-4.56954e-06	-3.50945e-05	2.59554e-05	0.76924	0.99851
ARGSYNBSUB-PWY	L-arginine biosynthesis II (acetyl cycle)	7.72413e-06	-4.42507e-05	5.96989e-05	0.770867	0.99851
PANTO-PWY	phosphopantothenate biosynthesis I	-4.21032e-06	-3.27339e-05	2.43133e-05	0.772373	0.99851
PWY-6151	S-adenosyl-L-methionine cycle I	-6.3146e-06	-5.22349e-05	3.96057e-05	0.787554	0.99851
PWY-5989	stearate biosynthesis II (bacteria and plants)	1.20218e-05	-8.01802e-05	0.000104224	0.79832	0.99851
PWY-7242	D-fructuronate degradation	-5.90801e-06	-5.13763e-05	3.95602e-05	0.798999	0.99851
PWY-5103	L-isoleucine biosynthesis III	5.02186e-06	-3.38325e-05	4.38762e-05	0.800042	0.99851
PWY-7013	L-1,2-propanediol degradation	1.54001e-06	-1.06913e-05	1.37713e-05	0.805106	0.99851
THISYN-PWY	superpathway of thiamin diphosphate biosynthesis I	-6.50051e-06	-5.84658e-05	4.54648e-05	0.80634	0.99851
PWY-5531	chlorophyllide a biosynthesis II (anaerobic)	-5.72757e-08	-5.1554e-07	4.00989e-07	0.806506	0.99851
PWY-7159	chlorophyllide a biosynthesis III (aerobic, light independent)	-5.72757e-08	-5.1554e-07	4.00989e-07	0.806506	0.99851
PWY-5005	biotin biosynthesis II	-1.59562e-06	-1.4556e-05	1.13647e-05	0.809343	0.99851
PWY-6895	superpathway of thiamin diphosphate biosynthesis II	-4.38113e-06	-4.0364e-05	3.16017e-05	0.811408	0.99851
UBISYN-PWY	superpathway of ubiquinol-8 biosynthesis (prokaryotic)	2.21631e-06	-1.62745e-05	2.07071e-05	0.814291	0.99851
P441-PWY	superpathway of N-acetylneuraminate degradation	-6.16287e-06	-5.77675e-05	4.54418e-05	0.814953	0.99851
PWY-7539	6-hydroxymethyl-dihydropterin diphosphate biosynthesis III (Chlamydia)	-3.78563e-06	-3.62971e-05	2.87258e-05	0.819497	0.99851
PWY-6588	pyruvate fermentation to acetone	6.86808e-06	-5.25918e-05	6.63279e-05	0.820918	0.99851
PWY-5100	pyruvate fermentation to acetate and lactate II	-4.95738e-06	-4.80628e-05	3.81481e-05	0.821683	0.99851
PWY-6572	chondroitin sulfate degradation I (bacterial)	-3.67631e-06	-3.57688e-05	2.84162e-05	0.822373	0.99851
ILEUSYN-PWY	L-isoleucine biosynthesis I (from threonine)	4.73952e-06	-3.68034e-05	4.62824e-05	0.823083	0.99851
VALSYN-PWY	L-valine biosynthesis	4.73952e-06	-3.68034e-05	4.62824e-05	0.823083	0.99851
PWY-5509	adenosylcobalamin biosynthesis from cobyrinate a,c-diamide I	4.86184e-06	-3.86186e-05	4.83423e-05	0.826547	0.99851
GLUCUROCAT-PWY	superpathway of &beta;-D-glucuronide and D-glucuronate degradation	3.52456e-06	-2.82174e-05	3.52665e-05	0.827736	0.99851
ARGSYN-PWY	L-arginine biosynthesis I (via L-ornithine)	5.16327e-06	-4.13756e-05	5.17022e-05	0.827878	0.99851
PWY-6269	adenosylcobalamin salvage from cobinamide II	4.66446e-06	-3.87361e-05	4.8065e-05	0.833182	0.99851
PWY-5855	ubiquinol-7 biosynthesis (prokaryotic)	1.96546e-06	-1.66894e-05	2.06204e-05	0.836419	0.99851
PWY-5856	ubiquinol-9 biosynthesis (prokaryotic)	1.96546e-06	-1.66894e-05	2.06204e-05	0.836419	0.99851
PWY-5857	ubiquinol-10 biosynthesis (prokaryotic)	1.96546e-06	-1.66894e-05	2.06204e-05	0.836419	0.99851
PWY-6708	ubiquinol-8 biosynthesis (prokaryotic)	1.96546e-06	-1.66894e-05	2.06204e-05	0.836419	0.99851
ARGORNPROST-PWY	arginine, ornithine and proline interconversion	-8.97628e-07	-9.44771e-06	7.65245e-06	0.836992	0.99851
PWY-6608	guanosine nucleotides degradation III	3.83174e-06	-3.38178e-05	4.14813e-05	0.841911	0.99851
POLYAMSYN-PWY	superpathway of polyamine biosynthesis I	2.98718e-06	-2.64381e-05	3.24124e-05	0.842303	0.99851
PWY-621	sucrose degradation III (sucrose invertase)	-7.84513e-06	-8.59132e-05	7.02229e-05	0.843878	0.99851
PWY-7400	L-arginine biosynthesis IV (archaebacteria)	4.59374e-06	-4.14604e-05	5.06479e-05	0.845019	0.99851
P221-PWY	octane oxidation	-1.5587e-06	-1.73623e-05	1.42449e-05	0.846733	0.99851
PWY-7254	TCA cycle VII (acetate-producers)	-2.91931e-06	-3.25731e-05	2.67345e-05	0.847014	0.99851
ANAGLYCOLYSIS-PWY	glycolysis III (from glucose)	-3.51849e-06	-3.9498e-05	3.2461e-05	0.848019	0.99851
PWY-7003	glycerol degradation to butanol	1.94632e-06	-1.8327e-05	2.22196e-05	0.850764	0.99851
PWY-6282	palmitoleate biosynthesis I (from (5Z)-dodec-5-enoate)	8.56734e-06	-8.11081e-05	9.82428e-05	0.851482	0.99851
COA-PWY	coenzyme A biosynthesis I	-3.13031e-06	-3.64607e-05	3.02001e-05	0.853971	0.99851
PWY-6147	6-hydroxymethyl-dihydropterin diphosphate biosynthesis I	-2.99052e-06	-3.5017e-05	2.9036e-05	0.854803	0.99851
SO4ASSIM-PWY	sulfate reduction I (assimilatory)	2.24978e-06	-2.20558e-05	2.65554e-05	0.856055	0.99851
PWY-7229	superpathway of adenosine nucleotides de novo biosynthesis I	2.96303e-06	-2.90519e-05	3.49779e-05	0.856071	0.99851
PWY-5121	superpathway of geranylgeranyl diphosphate biosynthesis II (via MEP)	-3.25016e-06	-3.91353e-05	3.2635e-05	0.859119	0.99851
PWY-6123	inosine-5'-phosphate biosynthesis I	-2.81747e-06	-3.40655e-05	2.84306e-05	0.859745	0.99851
LACTOSECAT-PWY	lactose and galactose degradation I	-3.45805e-07	-4.23616e-06	3.54455e-06	0.861711	0.99851
PWY-5676	acetyl-CoA fermentation to butanoate II	3.11367e-06	-3.23066e-05	3.85339e-05	0.863222	0.99851
BRANCHED-CHAIN-AA-SYN-PWY	superpathway of branched amino acid biosynthesis	3.45439e-06	-3.60564e-05	4.29652e-05	0.863958	0.99851
SER-GLYSYN-PWY	superpathway of L-serine and glycine biosynthesis I	3.12008e-06	-3.29758e-05	3.92159e-05	0.865484	0.99851
PWY-7446	sulfoglycolysis	2.80153e-07	-3.09197e-06	3.65228e-06	0.870665	0.99851
PWYG-321	mycolate biosynthesis	7.19082e-06	-8.35738e-05	9.79555e-05	0.876616	0.99851
NONMEVIPP-PWY	methylerythritol phosphate pathway I	-2.69827e-06	-3.69281e-05	3.15316e-05	0.877229	0.99851
PWY-7560	methylerythritol phosphate pathway II	-2.69827e-06	-3.69281e-05	3.15316e-05	0.877229	0.99851
PWY-7219	adenosine ribonucleotides de novo biosynthesis	-3.11601e-06	-4.37063e-05	3.74743e-05	0.880414	0.99851
PWY-6901	superpathway of glucose and xylose degradation	-3.64732e-06	-5.13813e-05	4.40867e-05	0.880968	0.99851
PWY0-42	2-methylcitrate cycle I	-2.87331e-07	-4.08044e-06	3.50578e-06	0.881986	0.99851
PWY-5101	L-isoleucine biosynthesis II	3.32486e-06	-4.16831e-05	4.83328e-05	0.884891	0.99851
HCAMHPDEG-PWY	3-phenylpropanoate and 3-(3-hydroxyphenyl)propanoate degradation to 2-oxopent-4-enoate	2.5843e-07	-3.26546e-06	3.78232e-06	0.88572	0.99851
PWY-6690	cinnamate and 3-hydroxycinnamate degradation to 2-oxopent-4-enoate	2.5843e-07	-3.26546e-06	3.78232e-06	0.88572	0.99851
GOLPDLCAT-PWY	superpathway of glycerol degradation to 1,3-propanediol	-2.72285e-07	-4.19097e-06	3.6464e-06	0.891686	0.99851
PWY-6969	TCA cycle V (2-oxoglutarate:ferredoxin oxidoreductase)	4.11622e-06	-5.61413e-05	6.43737e-05	0.893504	0.99851
PWY-5747	2-methylcitrate cycle II	-2.55669e-07	-4.15116e-06	3.63982e-06	0.897657	0.99851
PWY-6386	UDP-N-acetylmuramoyl-pentapeptide biosynthesis II (lysine-containing)	-2.37888e-06	-3.9431e-05	3.46732e-05	0.899872	0.99851
PWY-7664	oleate biosynthesis IV (anaerobic)	5.51064e-06	-8.56956e-05	9.67169e-05	0.905745	0.99851
PWY0-862	(5Z)-dodec-5-enoate biosynthesis	5.27599e-06	-8.2239e-05	9.2791e-05	0.905951	0.99851
PWY-7371	1,4-dihydroxy-6-naphthoate biosynthesis II	8.15085e-07	-1.37367e-05	1.53668e-05	0.912591	0.99851
PWY-6385	peptidoglycan biosynthesis III (mycobacteria)	-1.89971e-06	-3.71802e-05	3.33808e-05	0.91596	0.99851
FASYN-INITIAL-PWY	superpathway of fatty acid biosynthesis initiation (E. coli)	4.10542e-06	-7.25803e-05	8.07911e-05	0.916442	0.99851
P341-PWY	glycolysis V (Pyrococcus)	-1.16061e-07	-2.28475e-06	2.05263e-06	0.916472	0.99851
PWY-2942	L-lysine biosynthesis III	1.87577e-06	-3.46483e-05	3.83998e-05	0.919831	0.99851
ARO-PWY	chorismate biosynthesis I	2.15818e-06	-4.09636e-05	4.52799e-05	0.921867	0.99851
PWY-6353	purine nucleotides degradation II (aerobic)	-1.52335e-06	-3.39218e-05	3.08751e-05	0.926582	0.99851
RHAMCAT-PWY	L-rhamnose degradation I	1.78971e-06	-3.77267e-05	4.13062e-05	0.929275	0.99851
PWY0-1298	superpathway of pyrimidine deoxyribonucleosides degradation	2.06659e-06	-4.61796e-05	5.03128e-05	0.933101	0.99851
PWY-6163	chorismate biosynthesis from 3-dehydroquinate	1.58017e-06	-3.67228e-05	3.98832e-05	0.935562	0.99851
PWY-7208	superpathway of pyrimidine nucleobases salvage	-1.8303e-06	-4.65904e-05	4.29298e-05	0.936129	0.99851
TRNA-CHARGING-PWY	tRNA charging	-1.39116e-06	-3.54242e-05	3.26419e-05	0.936151	0.99851
HEXITOLDEGSUPER-PWY	superpathway of hexitol degradation (bacteria)	9.87204e-07	-2.39099e-05	2.58843e-05	0.938061	0.99851
PWY-6122	5-aminoimidazole ribonucleotide biosynthesis II	1.294e-06	-3.328e-05	3.5868e-05	0.941529	0.99851
PWY-6277	superpathway of 5-aminoimidazole ribonucleotide biosynthesis	1.294e-06	-3.328e-05	3.5868e-05	0.941529	0.99851
SULFATE-CYS-PWY	superpathway of sulfate assimilation and cysteine biosynthesis	1.25665e-06	-3.39207e-05	3.6434e-05	0.944187	0.99851
PWY-5686	UMP biosynthesis	-1.43212e-06	-4.25329e-05	3.96686e-05	0.945558	0.99851
PWY-6263	superpathway of menaquinol-8 biosynthesis II	-8.2746e-07	-2.53143e-05	2.36594e-05	0.9472	0.99851
PWY-2941	L-lysine biosynthesis II	6.27639e-07	-1.92952e-05	2.05505e-05	0.950771	0.99851
PWY0-1297	superpathway of purine deoxyribonucleosides degradation	-1.39914e-06	-5.0637e-05	4.78388e-05	0.95559	0.99851
HSERMETANA-PWY	L-methionine biosynthesis III	-1.14241e-06	-4.19385e-05	3.96537e-05	0.956235	0.99851
COMPLETE-ARO-PWY	superpathway of aromatic amino acid biosynthesis	1.24015e-06	-4.37967e-05	4.6277e-05	0.956963	0.99851
PWY-5097	L-lysine biosynthesis VI	9.18981e-07	-3.63597e-05	3.81977e-05	0.961468	0.99851
PEPTIDOGLYCANSYN-PWY	peptidoglycan biosynthesis I (meso-diaminopimelate containing)	-8.66055e-07	-3.62629e-05	3.45308e-05	0.961757	0.99851
COLANSYN-PWY	colanic acid building blocks biosynthesis	-5.89408e-07	-3.42789e-05	3.31001e-05	0.972649	0.99851
PWY-6121	5-aminoimidazole ribonucleotide biosynthesis I	5.22137e-07	-3.00421e-05	3.10864e-05	0.973293	0.99851
1CMET2-PWY	N10-formyl-tetrahydrofolate biosynthesis	4.0194e-07	-2.3639e-05	2.44429e-05	0.973862	0.99851
HEMESYN2-PWY	heme biosynthesis II (anaerobic)	-3.64305e-07	-2.26427e-05	2.1914e-05	0.974435	0.99851
PWY-5659	GDP-mannose biosynthesis	-5.27499e-07	-3.76293e-05	3.65743e-05	0.977771	0.99851
PWY-5104	L-isoleucine biosynthesis IV	5.28229e-07	-4.54507e-05	4.65072e-05	0.982037	0.99851
HISDEG-PWY	L-histidine degradation I	4.64617e-07	-4.45036e-05	4.54328e-05	0.983845	0.99851
NONOXIPENT-PWY	pentose phosphate pathway (non-oxidative branch)	5.2602e-07	-5.3621e-05	5.4673e-05	0.984811	0.99851
PWY-6387	UDP-N-acetylmuramoyl-pentapeptide biosynthesis I (meso-diaminopimelate containing)	-2.53436e-07	-3.62381e-05	3.57312e-05	0.988988	0.99851
PWY0-1261	anhydromuropeptides recycling	-3.81297e-07	-5.93208e-05	5.85583e-05	0.989885	0.99851
PWY-5304	superpathway of sulfur oxidation (Acidianus ambivalens)	2.57672e-07	-4.16676e-05	4.21829e-05	0.99039	0.99851
PWY4FS-7	phosphatidylglycerol biosynthesis I (plastidic)	3.2609e-07	-5.30812e-05	5.37334e-05	0.990453	0.99851
PWY4FS-8	phosphatidylglycerol biosynthesis II (non-plastidic)	3.2609e-07	-5.30812e-05	5.37334e-05	0.990453	0.99851
PWY-7221	guanosine ribonucleotides de novo biosynthesis	-1.7349e-07	-3.34326e-05	3.30856e-05	0.991844	0.99851
PHOSLIPSYN-PWY	superpathway of phospholipid biosynthesis I (bacteria)	2.28036e-07	-4.84183e-05	4.88744e-05	0.99267	0.99851
PWY-7663	gondoate biosynthesis (anaerobic)	1.69307e-07	-3.62416e-05	3.65802e-05	0.992729	0.99851
PWY-6317	galactose degradation I (Leloir pathway)	1.62346e-07	-5.21006e-05	5.24253e-05	0.995143	0.99851
GLYCOLYSIS-E-D	superpathway of glycolysis and Entner-Doudoroff	1.16165e-07	-4.34067e-05	4.3639e-05	0.995827	0.99851
P4-PWY	superpathway of L-lysine, L-threonine and L-methionine biosynthesis I	3.90812e-08	-4.09778e-05	4.10559e-05	0.99851	0.99851
NOTE: Models were adjusted for child sex, age, 5 genetic PCs, time in mail (i.e. the time the sample took to reach the laboratory), season of production, batch (DNA Isolation batch and sequencing batch), and number of reads. Results are pooled estimates from 30 imputed datasets. Q-values are FDR-adjusted over the 309 pathways.

## Sheet: ST9
Supplementary Table 9. Assocations between life events and functional microbial pathways
Pathway	Description	B	95% CI, lower boundary	95% CI, upper boundary	p-value	q-value
PWY-7371	1,4-dihydroxy-6-naphthoate biosynthesis II	-2.49016e-05	-3.89042e-05	-1.0899e-05	0.000501763	0.107001
PWY0-1061	superpathway of L-alanine biosynthesis	9.95796e-05	3.97333e-05	0.000159426	0.00112792	0.107001
PWY-6263	superpathway of menaquinol-8 biosynthesis II	-3.82504e-05	-6.1829e-05	-1.46719e-05	0.00149748	0.107001
PWY-7315	dTDP-N-acetylthomosamine biosynthesis	4.76083e-05	1.79728e-05	7.72438e-05	0.00166468	0.107001
FUCCAT-PWY	fucose degradation	4.43625e-05	1.65763e-05	7.21487e-05	0.001778	0.107001
PWY-7374	1,4-dihydroxy-6-naphthoate biosynthesis I	-1.72318e-05	-2.83268e-05	-6.13675e-06	0.00236458	0.107001
PWY-7199	pyrimidine deoxyribonucleosides salvage	-4.40145e-05	-7.2424e-05	-1.56049e-05	0.00242397	0.107001
GLUCONEO-PWY	gluconeogenesis I	-6.0274e-05	-0.000100013	-2.05348e-05	0.00298655	0.115356
PWY0-1586	peptidoglycan maturation (meso-diaminopimelate containing)	0.00011413	3.25453e-05	0.000195716	0.00616417	0.211636
FUC-RHAMCAT-PWY	superpathway of fucose and rhamnose degradation	3.08711e-05	7.93412e-06	5.3808e-05	0.00840556	0.259732
POLYISOPRENSYN-PWY	polyisoprenoid biosynthesis (E. coli)	-6.83941e-05	-0.000120744	-1.60444e-05	0.0105195	0.275894
METH-ACETATE-PWY	methanogenesis from acetate	6.21389e-05	1.40436e-05	0.000110234	0.0114082	0.275894
PWY-5154	L-arginine biosynthesis III (via N-acetyl-L-citrulline)	-6.41595e-05	-0.000114698	-1.36211e-05	0.0129188	0.275894
PWY-5920	superpathway of heme biosynthesis from glycine	8.69094e-06	1.81841e-06	1.55635e-05	0.0132727	0.275894
P161-PWY	acetylene degradation	8.07101e-05	1.6345e-05	0.000145075	0.0140672	0.275894
FASYN-ELONG-PWY	fatty acid elongation -- saturated	-0.000102035	-0.00018359	-2.04791e-05	0.0142858	0.275894
P221-PWY	octane oxidation	1.86615e-05	3.4396e-06	3.38833e-05	0.0163577	0.297325
P108-PWY	pyruvate fermentation to propanoate I	-7.28562e-05	-0.000134773	-1.09394e-05	0.0211972	0.332201
GLYCOLYSIS	glycolysis I (from glucose 6-phosphate)	-5.11797e-05	-9.47544e-05	-7.60491e-06	0.0214346	0.332201
PWY-6891	thiazole biosynthesis II (Bacillus)	3.3759e-05	5.00149e-06	6.25164e-05	0.0215017	0.332201
P42-PWY	incomplete reductive TCA cycle	-9.07472e-05	-0.000170147	-1.13471e-05	0.0251947	0.370722
PWY0-162	superpathway of pyrimidine ribonucleotides de novo biosynthesis	-5.88677e-05	-0.000112053	-5.68235e-06	0.0301705	0.413659
PWY0-166	superpathway of pyrimidine deoxyribonucleotides de novo biosynthesis (E. coli)	-3.65739e-05	-6.97411e-05	-3.40674e-06	0.0307902	0.413659
THISYN-PWY	superpathway of thiamin diphosphate biosynthesis I	-5.3806e-05	-0.000103998	-3.6139e-06	0.0357564	0.43735
PWY-7200	superpathway of pyrimidine deoxyribonucleoside salvage	-3.64032e-05	-7.042e-05	-2.38653e-06	0.0360751	0.43735
PWY-6467	Kdo transfer to lipid IVA III (Chlamydia)	-4.40177e-05	-8.62422e-05	-1.79332e-06	0.0411606	0.43735
PWY-1269	CMP-3-deoxy-D-manno-octulosonate biosynthesis I	-4.61834e-05	-9.04965e-05	-1.87034e-06	0.0412118	0.43735
ANAEROFRUCAT-PWY	homolactic fermentation	-4.39269e-05	-8.61477e-05	-1.70613e-06	0.0415624	0.43735
NAGLIPASYN-PWY	lipid IVA biosynthesis	-4.81965e-05	-9.47754e-05	-1.61756e-06	0.0426873	0.43735
CENTFERM-PWY	pyruvate fermentation to butanoate	2.43238e-05	6.95361e-07	4.79522e-05	0.0437592	0.43735
PWY-6590	superpathway of Clostridium acetobutylicum acidogenic fermentation	2.87096e-05	5.1471e-07	5.69046e-05	0.0460946	0.43735
PWY-5188	tetrapyrrole biosynthesis I (from glutamate)	4.05781e-05	6.50428e-07	8.05058e-05	0.0465163	0.43735
PWY-5695	urate biosynthesis/inosine 5'-phosphate degradation	-5.91811e-05	-0.000117466	-8.96369e-07	0.0467125	0.43735
DENOVOPURINE2-PWY	superpathway of purine nucleotides de novo biosynthesis II	-5.06697e-05	-0.000100891	-4.48636e-07	0.0481227	0.43735
PWY-5705	allantoin degradation to glyoxylate III	5.13242e-06	-1.17663e-07	1.03825e-05	0.0554998	0.471755
PWY-5189	tetrapyrrole biosynthesis II (from glycine)	3.64754e-05	-8.76353e-07	7.38271e-05	0.0557627	0.471755
PWY-841	superpathway of purine nucleotides de novo biosynthesis I	-4.98923e-05	-0.000101134	1.3499e-06	0.0564884	0.471755
PWY-6892	thiazole biosynthesis I (E. coli)	3.61448e-05	-1.3834e-06	7.36729e-05	0.0592058	0.481437
PWY-6353	purine nucleotides degradation II (aerobic)	-2.95022e-05	-6.08155e-05	1.81106e-06	0.064949	0.50787
PWY-6588	pyruvate fermentation to acetone	-5.36125e-05	-0.000110972	3.747e-06	0.0671074	0.50787
TRPSYN-PWY	L-tryptophan biosynthesis	3.36955e-05	-2.82752e-06	7.02185e-05	0.0707175	0.50787
PWY-4984	urea cycle	-3.18392e-05	-6.69039e-05	3.2255e-06	0.0752777	0.50787
GLUCUROCAT-PWY	superpathway of &beta;-D-glucuronide and D-glucuronate degradation	2.77931e-05	-2.86786e-06	5.8454e-05	0.0757764	0.50787
HISDEG-PWY	L-histidine degradation I	-3.93286e-05	-8.27208e-05	4.06362e-06	0.0758126	0.50787
PWY-5484	glycolysis II (from fructose 6-phosphate)	-4.99302e-05	-0.000105688	5.82745e-06	0.079388	0.50787
PWY0-781	aspartate superpathway	3.67571e-05	-4.74892e-06	7.82631e-05	0.0827644	0.50787
PWY-7184	pyrimidine deoxyribonucleotides de novo biosynthesis I	-3.18679e-05	-6.79912e-05	4.2555e-06	0.0839466	0.50787
FERMENTATION-PWY	mixed acid fermentation	-3.79444e-05	-8.11223e-05	5.23343e-06	0.0851469	0.50787
CALVIN-PWY	Calvin-Benson-Bassham cycle	3.08339e-05	-4.37804e-06	6.60458e-05	0.0862628	0.50787
PWY-621	sucrose degradation III (sucrose invertase)	6.59125e-05	-9.48418e-06	0.000141309	0.0867862	0.50787
PWY-6125	superpathway of guanosine nucleotides de novo biosynthesis II	-4.47381e-05	-9.62478e-05	6.77155e-06	0.0888497	0.50787
P125-PWY	superpathway of (R,R)-butanediol biosynthesis	1.28398e-05	-1.94515e-06	2.76247e-05	0.0888871	0.50787
PWY-7196	superpathway of pyrimidine ribonucleosides salvage	-4.84641e-05	-0.000104347	7.41916e-06	0.0893281	0.50787
PWY-5347	superpathway of L-methionine biosynthesis (transsulfuration)	4.11934e-05	-7.84259e-06	9.02293e-05	0.0998143	0.50787
PWY-6700	queuosine biosynthesis	-3.30645e-05	-7.26876e-05	6.5586e-06	0.102088	0.50787
SALVADEHYPOX-PWY	adenosine nucleotides degradation II	-3.13923e-05	-6.90302e-05	6.24552e-06	0.102258	0.50787
PWY0-862	(5Z)-dodec-5-enoate biosynthesis	-7.05341e-05	-0.000155135	1.40666e-05	0.102395	0.50787
HOMOSER-METSYN-PWY	L-methionine biosynthesis I	3.13251e-05	-6.25287e-06	6.89031e-05	0.102447	0.50787
PWY-7228	superpathway of guanosine nucleotides de novo biosynthesis I	-4.15877e-05	-9.15405e-05	8.36503e-06	0.102885	0.50787
PWYG-321	mycolate biosynthesis	-7.25087e-05	-0.00016024	1.52228e-05	0.105412	0.50787
P122-PWY	heterolactic fermentation	-2.31842e-05	-5.12757e-05	4.90733e-06	0.105907	0.50787
P124-PWY	Bifidobacterium shunt	-3.87964e-05	-8.65101e-05	8.91733e-06	0.111165	0.50787
MET-SAM-PWY	superpathway of S-adenosyl-L-methionine biosynthesis	3.67108e-05	-8.49945e-06	8.19211e-05	0.111652	0.50787
PWY-7187	pyrimidine deoxyribonucleotides de novo biosynthesis II	-2.37666e-05	-5.30615e-05	5.52825e-06	0.111966	0.50787
PWY-5177	glutaryl-CoA degradation	1.12816e-05	-2.68056e-06	2.52438e-05	0.113421	0.50787
PWY-5989	stearate biosynthesis II (bacteria and plants)	-7.18761e-05	-0.000161008	1.72558e-05	0.114142	0.50787
PWY-7197	pyrimidine deoxyribonucleotide phosphorylation	-3.01846e-05	-6.76219e-05	7.25267e-06	0.1142	0.50787
PWY-5971	palmitate biosynthesis II (bacteria and plants)	-6.54189e-05	-0.000146594	1.5756e-05	0.114366	0.50787
PWY-7664	oleate biosynthesis IV (anaerobic)	-7.09932e-05	-0.000159156	1.71697e-05	0.114659	0.50787
PWY-6282	palmitoleate biosynthesis I (from (5Z)-dodec-5-enoate)	-6.97293e-05	-0.000156416	1.69577e-05	0.115051	0.50787
NAD-BIOSYNTHESIS-II	NAD salvage pathway II	1.56575e-05	-3.91602e-06	3.5231e-05	0.117072	0.509509
DAPLYSINESYN-PWY	L-lysine biosynthesis I	4.11996e-05	-1.06471e-05	9.30463e-05	0.119512	0.512906
PWY-7323	superpathway of GDP-mannose-derived O-antigen building blocks biosynthesis	-3.76627e-05	-8.63782e-05	1.10529e-05	0.129855	0.543027
FASYN-INITIAL-PWY	superpathway of fatty acid biosynthesis initiation (E. coli)	-5.70163e-05	-0.000131152	1.71194e-05	0.131869	0.543027
PWY-6317	galactose degradation I (Leloir pathway)	3.86748e-05	-1.18207e-05	8.91703e-05	0.13347	0.543027
PWY0-1298	superpathway of pyrimidine deoxyribonucleosides degradation	3.56888e-05	-1.09189e-05	8.22965e-05	0.13356	0.543027
PWY-6969	TCA cycle V (2-oxoglutarate:ferredoxin oxidoreductase)	-4.31548e-05	-0.000101234	1.49245e-05	0.145456	0.564061
PWY-5918	superpathay of heme biosynthesis from glutamate	1.59546e-05	-5.53826e-06	3.74475e-05	0.145842	0.564061
PWY0-1297	superpathway of purine deoxyribonucleosides degradation	3.52283e-05	-1.23362e-05	8.27929e-05	0.146754	0.564061
PWY-6608	guanosine nucleotides degradation III	-2.68422e-05	-6.32499e-05	9.56556e-06	0.148605	0.564061
PANTO-PWY	phosphopantothenate biosynthesis I	-2.02834e-05	-4.78358e-05	7.26895e-06	0.149205	0.564061
PWY-6507	4-deoxy-L-threo-hex-4-enopyranuronate degradation	-4.19501e-05	-9.90013e-05	1.51011e-05	0.149686	0.564061
PWY-5505	L-glutamate and L-glutamine biosynthesis	5.24041e-05	-1.95956e-05	0.000124404	0.153864	0.57282
THREOCAT-PWY	superpathway of L-threonine metabolism	4.10041e-06	-1.61375e-06	9.81458e-06	0.159741	0.587619
PWY-7210	pyrimidine deoxyribonucleotides biosynthesis from CTP	1.33674e-05	-5.68471e-06	3.24195e-05	0.169231	0.615205
GLUTORN-PWY	L-ornithine biosynthesis	2.83858e-05	-1.2918e-05	6.96896e-05	0.178135	0.640043
PWY-6545	pyrimidine deoxyribonucleotides de novo biosynthesis III	-1.79525e-05	-4.4495e-05	8.59005e-06	0.185099	0.649613
PWY-7431	aromatic biogenic amine degradation (bacteria)	1.56638e-06	-7.49695e-07	3.88245e-06	0.185138	0.649613
PWY4FS-7	phosphatidylglycerol biosynthesis I (plastidic)	3.44021e-05	-1.71237e-05	8.5928e-05	0.190812	0.649613
PWY4FS-8	phosphatidylglycerol biosynthesis II (non-plastidic)	3.44021e-05	-1.71237e-05	8.5928e-05	0.190812	0.649613
GLUCOSE1PMETAB-PWY	glucose and glucose-1-phosphate degradation	1.38601e-05	-6.92218e-06	3.46423e-05	0.19131	0.649613
PWY0-1261	anhydromuropeptides recycling	3.77216e-05	-1.91517e-05	9.45949e-05	0.193758	0.650773
PWY-5100	pyruvate fermentation to acetate and lactate II	2.74219e-05	-1.41855e-05	6.90293e-05	0.19659	0.653186
PWY-6895	superpathway of thiamin diphosphate biosynthesis II	-2.26954e-05	-5.73874e-05	1.19965e-05	0.199913	0.657161
GLCMANNANAUT-PWY	superpathway of N-acetylglucosamine, N-acetylmannosamine and N-acetylneuraminate degradation	2.79396e-05	-1.5331e-05	7.12102e-05	0.205819	0.659571
KDO-NAGLIPASYN-PWY	superpathway of (Kdo)2-lipid A biosynthesis	1.71931e-05	-9.43755e-06	4.38237e-05	0.205877	0.659571
P164-PWY	purine nucleobases degradation I (anaerobic)	1.95558e-05	-1.08129e-05	4.99244e-05	0.20705	0.659571
PWY0-1479	tRNA processing	1.50806e-05	-8.9289e-06	3.90901e-05	0.218434	0.679959
ENTBACSYN-PWY	enterobactin biosynthesis	1.49586e-05	-8.88532e-06	3.88025e-05	0.218987	0.679959
PWY-7198	pyrimidine deoxyribonucleotides de novo biosynthesis IV	1.08645e-05	-6.58942e-06	2.83185e-05	0.222596	0.679959
GALACT-GLUCUROCAT-PWY	superpathway of hexuronide and hexuronate degradation	1.5947e-05	-9.81805e-06	4.17121e-05	0.225228	0.679959
PWY-6151	S-adenosyl-L-methionine cycle I	2.73093e-05	-1.70912e-05	7.17099e-05	0.228142	0.679959
HEMESYN2-PWY	heme biosynthesis II (anaerobic)	1.3113e-05	-8.39816e-06	3.46241e-05	0.232309	0.679959
PWY-6629	superpathway of L-tryptophan biosynthesis	3.17309e-05	-2.04385e-05	8.39004e-05	0.233355	0.679959
PWY-5005	biotin biosynthesis II	-7.59146e-06	-2.01248e-05	4.94193e-06	0.235303	0.679959
RIBOSYN2-PWY	flavin biosynthesis I (bacteria and plants)	-1.7392e-05	-4.62029e-05	1.14189e-05	0.236883	0.679959
P105-PWY	TCA cycle IV (2-oxoglutarate decarboxylase)	2.43134e-05	-1.59662e-05	6.4593e-05	0.236916	0.679959
PWY-7111	pyruvate fermentation to isobutanol (engineered)	3.05538e-05	-2.05618e-05	8.16694e-05	0.241511	0.679959
PANTOSYN-PWY	pantothenate and coenzyme A biosynthesis I	-1.48828e-05	-3.97965e-05	1.00308e-05	0.241797	0.679959
P23-PWY	reductive TCA cycle I	2.197e-05	-1.49671e-05	5.89071e-05	0.243837	0.679959
PWY-5861	superpathway of demethylmenaquinol-8 biosynthesis	1.40167e-05	-9.60625e-06	3.76397e-05	0.244982	0.679959
PWY-5840	superpathway of menaquinol-7 biosynthesis	1.54417e-05	-1.10485e-05	4.19319e-05	0.253374	0.679959
PWY0-1415	superpathway of heme biosynthesis from uroporphyrinogen-III	9.4465e-06	-6.88783e-06	2.57808e-05	0.257137	0.679959
PWY-5897	superpathway of menaquinol-11 biosynthesis	1.47426e-05	-1.0817e-05	4.03022e-05	0.258397	0.679959
PWY-5898	superpathway of menaquinol-12 biosynthesis	1.47426e-05	-1.0817e-05	4.03022e-05	0.258397	0.679959
PWY-5899	superpathway of menaquinol-13 biosynthesis	1.47426e-05	-1.0817e-05	4.03022e-05	0.258397	0.679959
PWY-6478	GDP-D-glycero-&alpha;-D-manno-heptose biosynthesis	-1.34636e-05	-3.68357e-05	9.90845e-06	0.259005	0.679959
PWY-5838	superpathway of menaquinol-8 biosynthesis I	1.50845e-05	-1.13419e-05	4.15109e-05	0.263365	0.679959
PWY-5659	GDP-mannose biosynthesis	-2.03516e-05	-5.61524e-05	1.54491e-05	0.265329	0.679959
ARGSYNBSUB-PWY	L-arginine biosynthesis II (acetyl cycle)	2.83949e-05	-2.17961e-05	7.85859e-05	0.267632	0.679959
GLYCOLYSIS-TCA-GLYOX-BYPASS	superpathway of glycolysis, pyruvate dehydrogenase, TCA, and glyoxylate bypass	2.04193e-05	-1.59516e-05	5.67902e-05	0.271299	0.679959
HEME-BIOSYNTHESIS-II	heme biosynthesis I (aerobic)	8.15807e-06	-6.43243e-06	2.27486e-05	0.273253	0.679959
PWY-7013	L-1,2-propanediol degradation	6.60058e-06	-5.20632e-06	1.84075e-05	0.273332	0.679959
PWY-5850	superpathway of menaquinol-6 biosynthesis I	1.35641e-05	-1.08803e-05	3.80084e-05	0.276907	0.679959
PWY-5896	superpathway of menaquinol-10 biosynthesis	1.35641e-05	-1.08803e-05	3.80084e-05	0.276907	0.679959
PWY-5845	superpathway of menaquinol-9 biosynthesis	1.35533e-05	-1.08899e-05	3.79966e-05	0.277265	0.679959
PWY-5860	superpathway of demethylmenaquinol-6 biosynthesis I	1.16272e-05	-9.78568e-06	3.30401e-05	0.287332	0.682162
GLYCOL-GLYOXDEG-PWY	superpathway of glycol metabolism and degradation	1.18742e-05	-9.99638e-06	3.37448e-05	0.287393	0.682162
PWY-6519	8-amino-7-oxononanoate biosynthesis I	-3.72125e-05	-0.000105766	3.1341e-05	0.287488	0.682162
PWY-5862	superpathway of demethylmenaquinol-9 biosynthesis	1.16201e-05	-9.79205e-06	3.30323e-05	0.287609	0.682162
PWY-5863	superpathway of phylloquinol biosynthesis	1.03387e-05	-8.77524e-06	2.94526e-05	0.289201	0.682162
PWY-181	photorespiration	-1.13613e-06	-3.27954e-06	1.00728e-06	0.298971	0.686833
PWY0-1277	3-phenylpropanoate and 3-(3-hydroxyphenyl)propanoate degradation	2.80931e-06	-2.50398e-06	8.12259e-06	0.300181	0.686833
PWY-6897	thiamin salvage II	2.1648e-05	-1.93703e-05	6.26664e-05	0.301067	0.686833
DTDPRHAMSYN-PWY	dTDP-L-rhamnose biosynthesis I	1.96905e-05	-1.78575e-05	5.72384e-05	0.30415	0.686833
PWY0-1296	purine ribonucleosides degradation	2.70566e-05	-2.48852e-05	7.89985e-05	0.307395	0.686833
GLYOXYLATE-BYPASS	glyoxylate cycle	1.55333e-05	-1.43478e-05	4.54144e-05	0.308383	0.686833
ARGSYN-PWY	L-arginine biosynthesis I (via L-ornithine)	2.33058e-05	-2.16126e-05	6.82243e-05	0.309306	0.686833
GLYCOGENSYNTH-PWY	glycogen biosynthesis I (from ADP-D-Glucose)	3.03014e-05	-2.87671e-05	8.937e-05	0.314801	0.686833
PWY-7220	adenosine deoxyribonucleotides de novo biosynthesis II	-2.53842e-05	-7.49169e-05	2.41484e-05	0.315284	0.686833
PWY-7222	guanosine deoxyribonucleotides de novo biosynthesis II	-2.53842e-05	-7.49169e-05	2.41484e-05	0.315284	0.686833
BIOTIN-BIOSYNTHESIS-PWY	biotin biosynthesis I	-3.16161e-05	-9.34581e-05	3.02258e-05	0.31645	0.686833
PWY-7400	L-arginine biosynthesis IV (archaebacteria)	2.26583e-05	-2.17907e-05	6.71074e-05	0.317855	0.686833
PPGPPMET-PWY	ppGpp biosynthesis	1.23e-05	-1.20142e-05	3.66142e-05	0.321552	0.68755
ASPASN-PWY	superpathway of L-aspartate and L-asparagine biosynthesis	-1.59059e-05	-4.74187e-05	1.56068e-05	0.322637	0.68755
PHOSLIPSYN-PWY	superpathway of phospholipid biosynthesis I (bacteria)	2.34095e-05	-2.35355e-05	7.03545e-05	0.328507	0.69159
PWY-5265	peptidoglycan biosynthesis II (staphylococci)	2.90022e-06	-2.93685e-06	8.73729e-06	0.33025	0.69159
TCA-GLYOX-BYPASS	superpathway of glyoxylate bypass and TCA	1.34088e-05	-1.36884e-05	4.05059e-05	0.332221	0.69159
PWY-7663	gondoate biosynthesis (anaerobic)	-1.73141e-05	-5.2395e-05	1.77668e-05	0.333485	0.69159
PWY-5837	1,4-dihydroxy-2-naphthoate biosynthesis I	8.68581e-06	-9.02705e-06	2.63987e-05	0.336609	0.692364
PWY-6901	superpathway of glucose and xylose degradation	-2.22397e-05	-6.82651e-05	2.37857e-05	0.343714	0.692364
FAO-PWY	fatty acid &beta;-oxidation I	1.42622e-05	-1.52977e-05	4.3822e-05	0.344433	0.692364
PWY-5104	L-isoleucine biosynthesis IV	2.13727e-05	-2.30036e-05	6.5749e-05	0.345293	0.692364
TEICHOICACID-PWY	teichoic acid (poly-glycerol) biosynthesis	9.83114e-06	-1.06715e-05	3.03338e-05	0.34742	0.692364
HEXITOLDEGSUPER-PWY	superpathway of hexitol degradation (bacteria)	1.14857e-05	-1.25354e-05	3.55068e-05	0.348783	0.692364
ARO-PWY	chorismate biosynthesis I	1.98817e-05	-2.17644e-05	6.15279e-05	0.349543	0.692364
ALL-CHORISMATE-PWY	superpathway of chorismate metabolism	1.22755e-05	-1.36177e-05	3.81688e-05	0.352898	0.694557
GLUCARDEG-PWY	D-glucarate degradation I	6.74824e-06	-7.66267e-06	2.11592e-05	0.358827	0.70082
UDPNAGSYN-PWY	UDP-N-acetyl-D-glucosamine biosynthesis I	2.35091e-05	-2.6882e-05	7.39002e-05	0.360616	0.70082
NONOXIPENT-PWY	pentose phosphate pathway (non-oxidative branch)	2.41935e-05	-2.80798e-05	7.64667e-05	0.364443	0.7013
PWY-7237	myo-, chiro- and scillo-inositol degradation	1.03605e-05	-1.20761e-05	3.27972e-05	0.365541	0.7013
GOLPDLCAT-PWY	superpathway of glycerol degradation to 1,3-propanediol	1.74211e-06	-2.0474e-06	5.53161e-06	0.367672	0.7013
P461-PWY	hexitol fermentation to lactate, formate, ethanol and acetate	1.645e-05	-1.96354e-05	5.25355e-05	0.371702	0.703879
PYRIDNUCSYN-PWY	NAD biosynthesis I (from aspartate)	1.3054e-05	-1.57574e-05	4.18654e-05	0.374623	0.703879
COMPLETE-ARO-PWY	superpathway of aromatic amino acid biosynthesis	1.96533e-05	-2.38356e-05	6.31423e-05	0.375858	0.703879
OANTIGEN-PWY	O-antigen building blocks biosynthesis (E. coli)	1.5425e-05	-1.95843e-05	5.04343e-05	0.387929	0.720582
PWY-5415	catechol degradation I (meta-cleavage pathway)	2.5438e-07	-3.24816e-07	8.33576e-07	0.389441	0.720582
HSERMETANA-PWY	L-methionine biosynthesis III	1.70524e-05	-2.21416e-05	5.62465e-05	0.393901	0.724496
PWY-6876	isopropanol biosynthesis	-2.08402e-06	-6.96704e-06	2.79901e-06	0.402972	0.725801
PWY-5304	superpathway of sulfur oxidation (Acidianus ambivalens)	1.72524e-05	-2.32597e-05	5.77645e-05	0.403997	0.725801
PWY-5384	sucrose degradation IV (sucrose phosphorylase)	2.05418e-05	-2.78866e-05	6.89701e-05	0.405865	0.725801
HCAMHPDEG-PWY	3-phenylpropanoate and 3-(3-hydroxyphenyl)propanoate degradation to 2-oxopent-4-enoate	1.44476e-06	-1.96489e-06	4.8544e-06	0.406355	0.725801
PWY-6690	cinnamate and 3-hydroxycinnamate degradation to 2-oxopent-4-enoate	1.44476e-06	-1.96489e-06	4.8544e-06	0.406355	0.725801
P562-PWY	myo-inositol degradation I	3.26477e-06	-4.54722e-06	1.10768e-05	0.412817	0.731538
RUMP-PWY	formaldehyde oxidation I	8.89635e-06	-1.24587e-05	3.02515e-05	0.414302	0.731538
PWY-7234	inosine-5'-phosphate biosynthesis III	-1.45708e-05	-5.08368e-05	2.16951e-05	0.431094	0.756864
ECASYN-PWY	enterobacterial common antigen biosynthesis	6.6237e-06	-1.00229e-05	2.32703e-05	0.435551	0.760369
LACTOSECAT-PWY	lactose and galactose degradation I	1.48622e-06	-2.27076e-06	5.2432e-06	0.438224	0.760737
PWY-6630	superpathway of L-tyrosine biosynthesis	2.17287e-05	-3.42383e-05	7.76957e-05	0.446775	0.771249
PWY-5022	4-aminobutanoate degradation V	3.85758e-06	-6.19437e-06	1.39095e-05	0.452034	0.7725
LPSSYN-PWY	superpathway of lipopolysaccharide biosynthesis	3.05879e-06	-4.92544e-06	1.1043e-05	0.452812	0.7725
PWY-6628	superpathway of L-phenylalanine biosynthesis	2.13458e-05	-3.50745e-05	7.7766e-05	0.458456	0.7725
ARGDEG-PWY	superpathway of L-arginine, putrescine, and 4-aminobutanoate degradation	6.02782e-06	-9.95955e-06	2.20152e-05	0.46	0.7725
ORNARGDEG-PWY	superpathway of L-arginine and L-ornithine degradation	6.02782e-06	-9.95955e-06	2.20152e-05	0.46	0.7725
METHGLYUT-PWY	superpathway of methylglyoxal degradation	5.37518e-06	-9.54946e-06	2.02998e-05	0.480331	0.793858
PWY-5667	CDP-diacylglycerol biosynthesis I	1.61103e-05	-2.88879e-05	6.11085e-05	0.482935	0.793858
PWY0-1319	CDP-diacylglycerol biosynthesis II	1.61103e-05	-2.88879e-05	6.11085e-05	0.482935	0.793858
ORNDEG-PWY	superpathway of ornithine degradation	4.90227e-06	-8.81349e-06	1.8618e-05	0.483672	0.793858
PWY-6163	chorismate biosynthesis from 3-dehydroquinate	1.31662e-05	-2.38305e-05	5.01629e-05	0.485563	0.793858
3-HYDROXYPHENYLACETATE-DEGRADATION-PWY	4-hydroxyphenylacetate degradation	9.90042e-07	-1.82922e-06	3.80931e-06	0.491349	0.799088
PWY-1861	formaldehyde assimilation II (RuMP Cycle)	1.5434e-05	-2.9711e-05	6.05791e-05	0.502886	0.81357
PWY-6609	adenine and adenosine salvage III	-1.28493e-05	-5.08195e-05	2.51209e-05	0.507233	0.816327
PRPP-PWY	superpathway of histidine, purine, and pyrimidine biosynthesis	-1.38667e-05	-5.72415e-05	2.9508e-05	0.530991	0.833996
PWY-5531	chlorophyllide a biosynthesis II (anaerobic)	1.3977e-07	-3.0315e-07	5.8269e-07	0.536313	0.833996
PWY-7159	chlorophyllide a biosynthesis III (aerobic, light independent)	1.3977e-07	-3.0315e-07	5.8269e-07	0.536313	0.833996
PWY0-1338	polymyxin resistance	3.93006e-06	-8.52591e-06	1.6386e-05	0.536375	0.833996
PWY-6728	methylaspartate cycle	-7.80628e-07	-3.25745e-06	1.69619e-06	0.536818	0.833996
GALACTUROCAT-PWY	D-galacturonate degradation I	-1.10641e-05	-4.62397e-05	2.41115e-05	0.537637	0.833996
PWY-5677	succinate fermentation to butanoate	-1.43632e-06	-6.00593e-06	3.1333e-06	0.537922	0.833996
PWY-5676	acetyl-CoA fermentation to butanoate II	-1.06947e-05	-4.48777e-05	2.34883e-05	0.539803	0.833996
PWY-7242	D-fructuronate degradation	-1.34761e-05	-5.73092e-05	3.03571e-05	0.546855	0.83506
PWY0-321	phenylacetate degradation I (aerobic)	1.15744e-06	-2.6179e-06	4.93278e-06	0.547979	0.83506
PWY-5507	adenosylcobalamin biosynthesis I (early cobalt insertion)	-1.51195e-06	-6.45128e-06	3.42739e-06	0.548599	0.83506
PWY-6071	superpathway of phenylethylamine degradation	1.04193e-06	-2.3951e-06	4.47895e-06	0.552466	0.836823
PWY-5180	toluene degradation I (aerobic) (via o-cresol)	1.30848e-06	-3.07211e-06	5.68907e-06	0.558313	0.837469
PWY-5182	toluene degradation II (aerobic) (via 4-methylcatechol)	1.30848e-06	-3.07211e-06	5.68907e-06	0.558313	0.837469
GLYCOLYSIS-E-D	superpathway of glycolysis and Entner-Doudoroff	1.22931e-05	-2.9746e-05	5.43322e-05	0.566612	0.841513
P441-PWY	superpathway of N-acetylneuraminate degradation	1.43155e-05	-3.55039e-05	6.41349e-05	0.57336	0.841513
AST-PWY	L-arginine degradation II (AST pathway)	3.45694e-06	-8.58012e-06	1.5494e-05	0.57357	0.841513
1CMET2-PWY	N10-formyl-tetrahydrofolate biosynthesis	-6.65694e-06	-2.98828e-05	1.6569e-05	0.574337	0.841513
PWY-7332	superpathway of UDP-N-acetylglucosamine-derived O-antigen building blocks biosynthesis	4.26363e-06	-1.06233e-05	1.91506e-05	0.574626	0.841513
P4-PWY	superpathway of L-lysine, L-threonine and L-methionine biosynthesis I	1.09252e-05	-2.86535e-05	5.05039e-05	0.588545	0.857832
PWY-2942	L-lysine biosynthesis III	9.56536e-06	-2.56987e-05	4.48294e-05	0.595028	0.86321
REDCITCYC	TCA cycle VIII (helicobacter)	7.59639e-06	-2.07298e-05	3.59226e-05	0.599209	0.865213
PENTOSE-P-PWY	pentose phosphate pathway	-1.19927e-05	-5.78113e-05	3.38258e-05	0.607996	0.867007
POLYAMSYN-PWY	superpathway of polyamine biosynthesis I	7.23455e-06	-2.11659e-05	3.5635e-05	0.617639	0.867007
PWY0-42	2-methylcitrate cycle I	9.34309e-07	-2.73551e-06	4.60412e-06	0.617833	0.867007
PWY0-41	allantoin degradation IV (anaerobic)	9.29397e-07	-2.74815e-06	4.60695e-06	0.620419	0.867007
HISTSYN-PWY	L-histidine biosynthesis	8.53615e-06	-2.54879e-05	4.25602e-05	0.62296	0.867007
PYRIDOXSYN-PWY	pyridoxal 5'-phosphate biosynthesis I	-9.65893e-06	-4.86366e-05	2.93188e-05	0.627233	0.867007
PYRIDNUCSAL-PWY	NAD salvage pathway I	7.30372e-06	-2.21933e-05	3.68007e-05	0.627508	0.867007
PWY-5097	L-lysine biosynthesis VI	8.76772e-06	-2.72141e-05	4.47496e-05	0.632992	0.867007
PWY-5101	L-isoleucine biosynthesis II	1.03751e-05	-3.30797e-05	5.383e-05	0.639862	0.867007
PWY-5747	2-methylcitrate cycle II	8.99529e-07	-2.86948e-06	4.66854e-06	0.639992	0.867007
ARG+POLYAMINE-SYN	superpathway of arginine and polyamine biosynthesis	8.96807e-06	-2.87537e-05	4.66899e-05	0.641285	0.867007
PWY-6572	chondroitin sulfate degradation I (bacterial)	7.37432e-06	-2.3646e-05	3.83946e-05	0.641308	0.867007
PWY-7328	superpathway of UDP-glucose-derived O-antigen building blocks biosynthesis	6.16293e-06	-1.98067e-05	3.21326e-05	0.641888	0.867007
ANAGLYCOLYSIS-PWY	glycolysis III (from glucose)	8.22852e-06	-2.65024e-05	4.29594e-05	0.642436	0.867007
PWY-6123	inosine-5'-phosphate biosynthesis I	-7.03491e-06	-3.71802e-05	2.31103e-05	0.647434	0.867007
PWY-3781	aerobic respiration I (cytochrome c)	2.32123e-06	-7.78037e-06	1.24228e-05	0.652482	0.867007
PWY-6703	preQ0 biosynthesis	-7.68036e-06	-4.13119e-05	2.59512e-05	0.654491	0.867007
BRANCHED-CHAIN-AA-SYN-PWY	superpathway of branched amino acid biosynthesis	8.64238e-06	-2.9503e-05	4.67877e-05	0.657043	0.867007
PWY-5913	TCA cycle VI (obligate autotrophs)	1.20524e-05	-4.17397e-05	6.58445e-05	0.660603	0.867007
PWY-6126	superpathway of adenosine nucleotides de novo biosynthesis II	-6.98169e-06	-3.81463e-05	2.41829e-05	0.660643	0.867007
ILEUSYN-PWY	L-isoleucine biosynthesis I (from threonine)	8.94296e-06	-3.117e-05	4.9056e-05	0.66218	0.867007
VALSYN-PWY	L-valine biosynthesis	8.94296e-06	-3.117e-05	4.9056e-05	0.66218	0.867007
PWY-7539	6-hydroxymethyl-dihydropterin diphosphate biosynthesis III (Chlamydia)	-6.89717e-06	-3.83207e-05	2.45263e-05	0.667096	0.869757
SULFATE-CYS-PWY	superpathway of sulfate assimilation and cysteine biosynthesis	7.31535e-06	-2.672e-05	4.13507e-05	0.673603	0.874552
PWY-5103	L-isoleucine biosynthesis III	7.93622e-06	-2.95707e-05	4.54431e-05	0.678389	0.877081
PWY0-845	superpathway of pyridoxal 5'-phosphate biosynthesis and salvage	-8.99558e-06	-5.41262e-05	3.61351e-05	0.696081	0.887447
PWY-7446	sulfoglycolysis	6.48274e-07	-2.61437e-06	3.91091e-06	0.696989	0.887447
GALACTARDEG-PWY	D-galactarate degradation I	1.13829e-06	-4.64324e-06	6.91981e-06	0.699618	0.887447
GLUCARGALACTSUPER-PWY	superpathway of D-glucarate and D-galactarate degradation	1.13829e-06	-4.64324e-06	6.91981e-06	0.699618	0.887447
PWY-7211	superpathway of pyrimidine deoxyribonucleotides de novo biosynthesis	-6.4609e-06	-3.95849e-05	2.66631e-05	0.702279	0.887447
PWY-7377	cob(II)yrinate a,c-diamide biosynthesis I (early cobalt insertion)	5.82036e-06	-2.53794e-05	3.70201e-05	0.714673	0.887447
PWY-5855	ubiquinol-7 biosynthesis (prokaryotic)	-3.32743e-06	-2.13555e-05	1.47006e-05	0.717572	0.887447
PWY-5856	ubiquinol-9 biosynthesis (prokaryotic)	-3.32743e-06	-2.13555e-05	1.47006e-05	0.717572	0.887447
PWY-5857	ubiquinol-10 biosynthesis (prokaryotic)	-3.32743e-06	-2.13555e-05	1.47006e-05	0.717572	0.887447
PWY-6708	ubiquinol-8 biosynthesis (prokaryotic)	-3.32743e-06	-2.13555e-05	1.47006e-05	0.717572	0.887447
PWY-7229	superpathway of adenosine nucleotides de novo biosynthesis I	-5.69903e-06	-3.66253e-05	2.52272e-05	0.717999	0.887447
PWY-7254	TCA cycle VII (acetate-producers)	-5.13429e-06	-3.3761e-05	2.34925e-05	0.725227	0.892809
PWY-3001	superpathway of L-isoleucine biosynthesis I	5.84482e-06	-2.72493e-05	3.8939e-05	0.72926	0.893246
PWY-5686	UMP biosynthesis	6.95226e-06	-3.27332e-05	4.66377e-05	0.731364	0.893246
TCA	TCA cycle I (prokaryotic)	-8.79049e-06	-6.24291e-05	4.48481e-05	0.748084	0.909228
P162-PWY	L-glutamate degradation V (via hydroxyglutarate)	-6.28237e-07	-4.49743e-06	3.24095e-06	0.750334	0.909228
SER-GLYSYN-PWY	superpathway of L-serine and glycine biosynthesis I	-5.52775e-06	-4.03453e-05	2.92898e-05	0.755699	0.90933
UBISYN-PWY	superpathway of ubiquinol-8 biosynthesis (prokaryotic)	-2.82123e-06	-2.06894e-05	1.50469e-05	0.756998	0.90933
RHAMCAT-PWY	L-rhamnose degradation I	-5.92633e-06	-4.40757e-05	3.2223e-05	0.760796	0.90933
COLANSYN-PWY	colanic acid building blocks biosynthesis	-5.01874e-06	-3.75208e-05	2.74833e-05	0.762189	0.90933
SO4ASSIM-PWY	sulfate reduction I (assimilatory)	3.51665e-06	-1.99949e-05	2.70282e-05	0.769431	0.91444
PWY-7090	UDP-2,3-diacetamido-2,3-dideoxy-&alpha;-D-mannuronate biosynthesis	-2.17499e-07	-1.69948e-06	1.26448e-06	0.773641	0.91592
PWY0-1533	methylphosphonate degradation I	2.5267e-06	-1.49908e-05	2.00442e-05	0.777431	0.916893
CODH-PWY	reductive acetyl coenzyme A pathway	6.34877e-07	-3.956e-06	5.22576e-06	0.78638	0.921094
PWY490-3	nitrate reduction VI (assimilatory)	-4.37434e-06	-3.64036e-05	2.7655e-05	0.788971	0.921094
PWY-7456	mannan degradation	-4.73938e-06	-3.96046e-05	3.01258e-05	0.789935	0.921094
PWY-7003	glycerol degradation to butanol	2.49189e-06	-1.7059e-05	2.20427e-05	0.802756	0.930726
PWY-6737	starch degradation V	-5.92849e-06	-5.3326e-05	4.1469e-05	0.80636	0.930726
FOLSYN-PWY	superpathway of tetrahydrofolate biosynthesis and salvage	-3.03029e-06	-2.73687e-05	2.13082e-05	0.807231	0.930726
PWY-6749	CMP-legionaminate biosynthesis I	-4.16993e-06	-3.86772e-05	3.03373e-05	0.812797	0.933659
P341-PWY	glycolysis V (Pyrococcus)	2.45608e-07	-1.85316e-06	2.34438e-06	0.818606	0.936849
PWY-7208	superpathway of pyrimidine nucleobases salvage	4.82264e-06	-3.83596e-05	4.80049e-05	0.826755	0.942683
THRESYN-PWY	superpathway of L-threonine biosynthesis	3.44065e-06	-2.80838e-05	3.49651e-05	0.830633	0.943623
ARGORNPROST-PWY	arginine, ornithine and proline interconversion	8.28803e-07	-7.43517e-06	9.09278e-06	0.844184	0.950814
PWY-5509	adenosylcobalamin biosynthesis from cobyrinate a,c-diamide I	4.10396e-06	-3.78549e-05	4.60628e-05	0.847992	0.950814
PWY-6612	superpathway of tetrahydrofolate biosynthesis	-2.70051e-06	-3.05161e-05	2.51151e-05	0.849102	0.950814
PEPTIDOGLYCANSYN-PWY	peptidoglycan biosynthesis I (meso-diaminopimelate containing)	3.17822e-06	-3.09899e-05	3.73463e-05	0.855355	0.950814
COBALSYN-PWY	adenosylcobalamin salvage from cobinamide I	3.92661e-06	-3.84491e-05	4.63024e-05	0.855902	0.950814
PWY-6269	adenosylcobalamin salvage from cobinamide II	3.74641e-06	-3.81354e-05	4.56282e-05	0.860842	0.950814
LEU-DEG2-PWY	L-leucine degradation I	1.84332e-07	-1.88388e-06	2.25254e-06	0.861343	0.950814
PWY-6387	UDP-N-acetylmuramoyl-pentapeptide biosynthesis I (meso-diaminopimelate containing)	3.09079e-06	-3.16476e-05	3.78292e-05	0.861579	0.950814
PWY-6386	UDP-N-acetylmuramoyl-pentapeptide biosynthesis II (lysine-containing)	2.91285e-06	-3.28449e-05	3.86706e-05	0.873163	0.952905
PWY-6906	chitin derivatives degradation	-1.57733e-07	-2.11626e-06	1.8008e-06	0.87459	0.952905
PWY-6122	5-aminoimidazole ribonucleotide biosynthesis II	2.58789e-06	-3.07948e-05	3.59706e-05	0.879247	0.952905
PWY-6277	superpathway of 5-aminoimidazole ribonucleotide biosynthesis	2.58789e-06	-3.07948e-05	3.59706e-05	0.879247	0.952905
PWY-5532	adenosine nucleotides degradation IV	-4.33855e-08	-6.11795e-07	5.25024e-07	0.881093	0.952905
PWY-7221	guanosine ribonucleotides de novo biosynthesis	2.37099e-06	-2.97587e-05	3.45007e-05	0.885012	0.952905
POLYAMINSYN3-PWY	superpathway of polyamine biosynthesis II	-1.30269e-06	-1.89631e-05	1.63577e-05	0.885061	0.952905
PWY-5973	cis-vaccenate biosynthesis	2.30475e-06	-3.09149e-05	3.55244e-05	0.891848	0.9538
PWY-6396	superpathway of 2,3-butanediol biosynthesis	-2.43483e-07	-3.76005e-06	3.27308e-06	0.892066	0.9538
PWY-5345	superpathway of L-methionine biosynthesis (by sulfhydrylation)	-2.10266e-06	-3.45991e-05	3.03938e-05	0.899095	0.958002
COA-PWY	coenzyme A biosynthesis I	1.99004e-06	-3.01451e-05	3.41252e-05	0.903404	0.959285
PWY0-1241	ADP-L-glycero-&beta;-D-manno-heptose biosynthesis	9.91146e-07	-1.55905e-05	1.75728e-05	0.906748	0.959538
PWY-6385	peptidoglycan biosynthesis III (mycobacteria)	1.9587e-06	-3.20936e-05	3.6011e-05	0.910248	0.959955
PWY-7392	taxadiene biosynthesis (engineered)	-2.54117e-06	-4.86302e-05	4.35478e-05	0.913954	0.960584
PWY-922	mevalonate pathway I	2.45655e-07	-5.02374e-06	5.51505e-06	0.927205	0.966455
NONMEVIPP-PWY	methylerythritol phosphate pathway I	1.50208e-06	-3.1499e-05	3.45032e-05	0.928923	0.966455
PWY-7560	methylerythritol phosphate pathway II	1.50208e-06	-3.1499e-05	3.45032e-05	0.928923	0.966455
PWY-6471	peptidoglycan biosynthesis IV (Enterococcus faecium)	-1.95992e-06	-5.39663e-05	5.00464e-05	0.941125	0.97294
PWY-5741	ethylmalonyl-CoA pathway	7.59462e-08	-1.9506e-06	2.10249e-06	0.941454	0.97294
PWY-5910	superpathway of geranylgeranyldiphosphate biosynthesis I (via mevalonate)	2.32939e-07	-6.79133e-06	7.25721e-06	0.948183	0.976628
GLYCOCAT-PWY	glycogen degradation I (bacterial)	1.49261e-06	-4.67769e-05	4.97621e-05	0.951678	0.976971
PWY-7219	adenosine ribonucleotides de novo biosynthesis	1.05371e-06	-3.81221e-05	4.02296e-05	0.957962	0.979879
P163-PWY	L-lysine fermentation to acetate and butanoate	1.29393e-07	-5.03684e-06	5.29562e-06	0.960853	0.979879
PWY-6147	6-hydroxymethyl-dihydropterin diphosphate biosynthesis I	7.0156e-07	-3.0282e-05	3.16852e-05	0.964606	0.980471
PWY-6121	5-aminoimidazole ribonucleotide biosynthesis I	-2.28487e-07	-2.97368e-05	2.92798e-05	0.987893	0.998413
PWY-5121	superpathway of geranylgeranyl diphosphate biosynthesis II (via MEP)	1.19253e-07	-3.44975e-05	3.4736e-05	0.994613	0.998413
PWY-2941	L-lysine biosynthesis II	-4.40985e-08	-1.92213e-05	1.91331e-05	0.996404	0.998413
PWY-6470	peptidoglycan biosynthesis V (&beta;-lactam resistance)	-2.56357e-08	-1.25907e-05	1.25394e-05	0.99681	0.998413
TRNA-CHARGING-PWY	tRNA charging	-3.33278e-08	-3.28748e-05	3.28082e-05	0.998413	0.998413
NOTE: Models were adjusted for the other risk domains contextual risk, parental risk, interpersonal risk, and direct victimization, as well as covariates child sex, age, 5 genetic PCs, time in mail (i.e. the time the sample took to reach the laboratory), season of production, batch (DNA Isolation batch and sequencing batch), and number of reads. Results are pooled estimates over 30 imputed datase…

[truncated: 8 more sheets: ST10, ST11, ST12, ST13, ST14, ST15, ST16, ST17]
